# Supplementary material for: Changes in diversity and community assembly of jumping spiders (Araneae: Salticidae) after rainforest conversion to rubber and oil palm plantations
Source: PeerJ. 2021 Mar 4;9:e11012. doi: 10.7717/peerj.11012 (PMC7937343; doi:10.7717/peerj.11012)
Supplement: Supplemental Information 8 — Column [1]:Genera derived from morphology-based identification. Column [2,3]: Genbank Accession numbers for acquired COI and 28S rDNA sequences of salticid spiders. Column [4]: Genus according to BLAST results with highest similarity. Column [5,6]: Morphospecies and their associated unique Identifier. Column [7,8,9,10]:COI fragment lenghts and BLAST-hits of similarity. Column [11,12,13,14]: 28S rDNA fragment lenghts and BLAST-hits of highest similarity. Cells with ’---’ mark morphospecies without acquired sequences. [file peerj-09-11012-s008.xlsx]

## Sheet: Table S1
Genus morphology	COI	28S	Genus	Morphospecies	Voucher-ID	COI [bp]	BLAST hit	BLAST hit (COI) [Acc.no.]	BLAST hit (COI) % identity	28S [bp]	BLAST hit (28S) [species]	BLAST hit 28S	BLAST hit (28S) % identity
	[Acc.no]	[Acc.no.]	(BLAST)				(COI)					[Acc.no.]
							[species]
Pseudamycus	---	MT596625	Equivocal	AraSalt001	BF1.3A.2017AraSalt001.1	---	---	---	---	781	Plexippinae sp.	JX145803.1	99.32
Bavia	MT671511	MT596626	Bavia	AraSalt002	BF4.2A.2017AraSalt002.2	885	Bavia cf. aericeps	EU815603	92.37	824	Bavia cf. aericeps	EU815490	96.66
Leuserattus	MT672319	MT596627	Equivocal	AraSalt003	BJ5.3.2017AraSalt003.2	627	Evarcha proszynskii	HQ580880.1	87.42	826	Bathippus pahang	KC615401	99.63
to be determined	MT671512	MT596628	Equivocal	AraSalt005	BJ6.2.2017AraSalt005.1	960	Noegus aff. Rufus	AY297372.1	87.36	768	Heratemita alboplagiata	AF327934	91.25
to be determined	MT671513	MT596629	Mintonia	AraSalt006	HF4.2A.2017AraSalt006.3	945	Spartaeinae sp.	AY297363.1	88.00	818	Mintonia cf. melinauensis	KM033160	99.46
to be determined	MT671514	MT596630	Equivocal	AraSalt008	HJ2.3A.2017AraSalt008.1	939	Myrmarachne malayana	LC193966.1	89.97	753	Hakka himeshimensis	JN817058.1	95.64
to be determined	MT671515	MT596631	Anarrhotus	AraSalt009	HJ1.2A.2017AraSalt009.3	924	Anarrhotus fossulatus	EU815605.1	96.21	766	Anarrhotus fossulatus	EU815492.1	99.87
Telamonia	MT672320	MT596632	Epeus	AraSalt010	HJ1.3A.2017AraSalt010.2	666	Epeus alboguttatus	NC_042829.1	90.84	696	Epeus sp.	AY297248.1	98.56
to be determined	MT672321	MT596633	Equivocal	AraSalt011	BJ5.1.2017AraSalt011.3	669	Sitticus floricola	KY269335.1	90.87	792	Heratemita alboplagiata	AF327934	90.49
Epeus	MT671516	MT596634	Epeus	AraSalt015	BR3.3A.2017AraSalt015.1	915	Epeus sp.	AY297378.1	93.94	818	Epeus sp.	AY297248.1	100
Euryattus	MT671517	MT596635	Anarrhotus	AraSalt017	HO2.1A.2017AraSalt017.2	918	Anarrhotus fossulatus	EU815605.1	96.08	714	Anarrhotus fossulatus	EU815492.1	99.86
Laufeia	MT671518	MT596636	Equivocal	AraSalt018	BF4.1A.2017AraSalt018.2	930	Myrmarachne sp.	JX145681.1	88.47	826	Junxattus daiqini	KC615553.1	95.79
to be determined	MT672322	MT596637	Equivocal	AraSalt019	BF2.3A.2017AraSalt019.1	642	Ligurra latidens	KY017896.1	87.83	813	Emathis gombak	KC615424.1	100
Bocus	MT671519	MT596638	Equivocal	AraSalt021	HF2.1A.2017AraSalt021.1	891	Myrmarachne wanlessi	LC193969.1	93.40	789	Opisthoncus kochi	EU815468.1	87.05
Viciria	MT672323	MT596639	Equivocal	AraSalt022	BJ4.1.2017AraSalt022.3	660	Sitticus floricola	KX537297.1	88.99	826	Viciria praemandibularis	JX145757.1	99.63
Pancorius	MT672324	MT596640	Equivocal	AraSalt023	BJ5.2.2017AraSalt023.1	645	Myrmarachne sp.	MF804727.1	88.49	792	Schenkelia modesta	EU815487.1	98.94
Myrmarachne	MT671520	MT596641	Myrmarachne	AraSalt024	BJ4.1.2017AraSalt024.2	912	Myrmarachne nigella	MT671520.1	100	795	Mymrarachne cornuta	MK716316.1	97.98
Myrmarachne	MT672325	MT596642	Myrmarachne	AraSalt025	BJ5.2.2017AraSalt025.2	666	Myrmarachne formicaria	MG045726.1	91.86	760	Myrmarachne japonica	JN817063.1	91.57
Telamonia	MT671521	MT596643	Telamonia	AraSalt026	BF4.2A.2017AraSalt026.2	945	Telamonia dimidiata	JX145703.1	98.91	787	Telamonia dimidiata	JX145788.1	99.62
Ptocasius	MT672326	MT596644	Equivocal	AraSalt027	BF3.3A.2017AraSalt027.2	669	Ptocasius weyersi	KU893272.1	93.00	806	Anarrhotus fossulatus	EU815492.1	98.93
Pancorius	MT671522	MT596645	Equivocal	AraSalt028	BJ5.3.2017AraSalt028.2	912	Soesilarishius ruizi	KC615713.1	88.07	785	Plexippinae sp.	JX145803.1	98.78
Phaecius	MT671523	MT596646	Phaeacius	AraSalt029	BR1.2A.2017AraSalt029.1	927	Phaeacius cf. fimbriatus	DQ665759.1	91.16	815	Phaeacius sp.	KM033167.1	99.73
Portia	MT671524	MT596647	Portia	AraSalt030	BJ6.1.2017AraSalt030.1	912	Portia taiwanica	KM033214.1	90.56	797	Portia labiata	EF419041.1	99.86
to be determined	MT671525	MT596648	Equivocal	AraSalt032	HO4.1A.2017AraSalt032.2	930	Telamonia masinloc	AY297385.1	90.66	798	Siler sp.	KY888734.1	99.71
Myrmarachne	MT671526	MT596649	Myrmarachne	AraSalt040	HO3.2A.2017AraSalt040.1	930	Myrmarachne sp.	LC193968.1	93.14	798	Myrmarachne japonica	JN817063.1	95.22
to be determined	MT671527	MT596650	Cytaea	AraSalt043	HR2.2A.2017AraSalt043.2	900	Cytaea oreophila	KC615665.1	98.98	760	Cytaea oreophila	KC615422.1	98.68
to be determined	MT671528	MT596651	Equivocal	AraSalt045	HJ3.2A.2017AraSalt045.2	927	Mopsus mormon	EU815586.1	89.94	813	Hakka himeshimensis	JN817058.1	95.77
Mantisatta	MT671529	MT596652	Mantisatta	AraSalt046	HR2.2A.2017AraSalt046.1	942	Mantisatta longicauda	AY297399.1	87.46	772	Plexippinae sp.	JX145803.1	98.87
to be determined	MT672327	MT596653	Equivocal	AraSalt047	BJ5.2.2017AraSalt047.1	669	Myrmarachne cf. melanocephala	KY587558.1	89.30	765	Ballus chalybeius	EF514398.1	89.40
to be determined	MT671530	MT596654	Equivocal	AraSalt049	HF4.1A.2017AraSalt049.2	951	Hyllus tuberculatus	EU815622.1	90.32	801	Schenkelia modesta	EU815487.1	98.54
Myrmarachne	MT671531	MT596655	Myrmarachne	AraSalt050	HO3.2A.2017AraSalt050.1	954	Myrmarachne cornuta	LC193953.1	98.79	778	Myrmarachne cornuta	MK716316.1	97.97
to be determined	MT671532	MT596656	Phintella	AraSalt053	HJ3.3A.2017AraSalt053.3	927	Phintella aequipeiformis	LC105669.1	91.32	788	Phintella sp.	KY888722.1	93.26
Simaetha	MT672328	MT596657	Equivocal	AraSalt054	HF2.2A.2017AraSalt054.2	669	Ligurra latidens	KY017896.1	90.84	813	Heratemita alboplagiata	AF327934.1	92.42
Ptocasius	MT672329	MT596658	Equivocal	AraSalt055	BO5.1A.2017AraSalt055.1	651	Ptocasius weyersi	KU893272.1	92.97	791	Anarrhotus fossulatus	EU815492.1	98.92
Myrmarachne	MT671533	MT596659	Equivocal	AraSalt056	BJ4.1.2017AraSalt056.1	966	Myrmarachne wanlessi	LC193969.1	95.79	779	Jessica osoriana	KR558908.1	84.88
Myrmarachne	MT671534	MT596660	Myrmarachne	AraSalt058	HR3.1A.2017AraSalt058.2	951	Myrmarachne sp.	JX145681.1	93.94	800	Myrmarachne sp.	JX145755.1	98.36
to be determined	MT671535	MT596661	Maleius	AraSalt059	HJ2.2A.2017AraSalt059.1	966	Maileus cf. fuscus	KC615743.1	97.44	814	Maileus cf. fuscus	KC615560.1	99.60
Pystira	MT671536	MT596662	Omoedus	AraSalt060	HJ1.3A.2017AraSalt060.2	951	Omoedus ephippigerus	KC615765.1	96.43	823	Omodeus ephippigerus	KC615587.1	96.15
to be determined	MT671537	MT596663	Equivocal	AraSalt061	HJ3.2A.2017AraSalt061.1	954	Eris militaris	AF328000.1	89.58	801	Folibiatus sp. Malaysia	KC615575.1	95.00
to be determined	MT671538	MT596664	Equivocal	AraSalt063	BR3.1A.2017AraSalt063.3	945	Myrmarachne endoi	LC193957.1	89.20	804	Cocalus murinus	EF419019.1	89.93
to be determined	MT671539	MT596665	Telamonia	AraSalt065	HO2.1A.2017AraSalt065.2	960	Telamonia cf. festiva	JX145701.1	99.51	766	Telamonia vlijimi	JN817061.1	99.74
Mantisatta	MT671540	---	Mantisatta	AraSalt066	HR1.2A.2017AraSalt066.3	945	Mantisatta longicauda	AY297399.1	87.23	---	---	---	---
Myrmarchne	MT671541	MT596666	Myrmarachne	AraSalt067	HO3.2A.2017AraSalt067.1	930	Myrmarachne assimilis	LC193951.1	93.28	723	Myrmarachne japonica	JN817063.1	97.32
Uroballus	MT671542	MT596667	Equivocal	AraSalt069	HJ2.1A.2017AraSalt069.1	915	Myrmarachne sp.	KC615739.1	87.87	799	Simaetha sp.	JN817061.1	93.01
to be determined	MT671543	---	Cosmophasis	AraSalt073	HJ1.2A.2017AraSalt073.1	951	Cosmophasis micarioides	EU815580.1	90.04	---	---	---	---
to be determined	MT671544	MT596668	Myrmarachne	AraSalt074	BO2.2A.2017AraSalt074.1	942	Myrmarachne foenisex	JX145679.1	95.01	687	Myrmarachne evidens	JX145752.1	98.40
to be determined	MT672330	MT596669	Equivocal	AraSalt077	HF3.3A.2017AraSalt077.1	627	Myrmarachne formicaria	KM893989.1	90.34	799	Telamonia vlijimi	JN817061.1	97.19
Artabrus	MT671545	MT596670	Equivocal	AraSalt078	BF4.1A.2017AraSalt078.1	921	Agobardus cf. anormalis	KC615636.1	90.19	790	Telamonia vlijimi	JN817061.1	98.45
to be determined	MT672331	MT596671	Telamonia	AraSalt080	BO3.1A.2017AraSalt080.1	648	Myrmarachne japonica	JN817283.1	90.48	803	Telamonia vlijimi	JN817061.1	98.58
to be determined	MT671546	MT596672	Equivocal	AraSalt081	BO4.3A.2017AraSalt081.1	951	Myrmarachne wanlessi	LC193969.1	95.79	807	Opisthoncus kochi	EU815468.1	85.25
to be determined	MT672332	MT596673	Thiania	AraSalt082	HO4.2A.2017AraSalt082.3	564	Thiania bhamoensis	MK392826.1	100	795	Thiania bhamoensis	EF419049.1	100
to be determined	MT672333	MT596674	Heratemita	AraSalt083	HO4.2A.2017AraSalt083.1	666	Cheliceroides longipalpis	NC_0441120.1	88.31	810	Heratemita alboplagiata	AF327934.1	99.33
to be determined	MT671547	---	Myrmarachne	AraSalt084	HO3.2A.2017AraSalt084.1	945	Myrmarachne endoi	LC193956.1	99.78	---	---	---	---
to be determined	MT671548	MT596675	Myrmarachne	AraSalt086	HO4.2A.2017AraSalt086.2	945	Myrmarachne foenisex	JX145679.1	95.11	752	Myrmarachne foenisex	JX145753.1	97.99
to be determined	MT671549	MT596676	Phintella	AraSalt087	BJ4.1.2017AraSalt087.3	942	Phintella sp.	AY297397.1	90.91	799	Phintella sp.	AY297268.1	90.90
to be determined	MT671550	MT596677	Carrhotus	AraSalt090	BJ4.1.2017AraSalt090.1	912	Carrhotus sp.	AY297408.1	90.90	814	Carrhotus xanthogramma	JN817037.1	98.49
Myrmarachne	MT671551	MT596678	Myrmarachne	AraSalt091	HO3.1A.2017AraSalt091.1	933	Myrmarachne endoi	LC193956.1	99.67	771	Philodromus cespitum	JN817023.1	86.67
Heratemita	MT671552	MT596679	Heratemita	AraSalt092	BJ6.1.2017AraSalt092.1	966	Heratemita alboplagiata	AF327991.1	89.20	791	Heratemita alboplagiata	AF327934.1	97.99
Myrmarachne	MT671553	---	Equivocal	AraSalt095	BF4.2A.2017AraSalt095.1	951	Agobardus cf. anormalis	KC615636.1	90.22	---	---	---	---
to be determined	MT671554	---	Equivocal	AraSalt098	BJ3.3.2017AraSalt098.1	942	Agorius sp.	LC431809.1	94.16	---	---	---	---
to be determined	MT672334	---	Equivocal	AraSalt099	BJ4.1.2017AraSalt099.1	669	Mogrus cognatus	MK154720.1	90.37	---	---	---	---
to be determined	MT671555	MT596680	Orcevia	AraSalt100	BF2.1A.2017AraSalt100.2	888	Orcevia keyserlingi	KC615739.1	89.91	777	Orcevia keyserlingi	KC615555.1	94.78
to be determined	MT671556	MT596681	Equivocal	AraSalt102	HJ1.3A.2017AraSalt102.1	945	Cheliceroides longipalpis	NC_041120.1	90.16	753	Laufeia concava	KC615554.1	94.18
to be determined	MT671557	MT596682	Myrmarachne	AraSalt104	BJ4.1.2017AraSalt104.2	945	Myrmarachne assimilis	LC193951.1	93.28	803	Myrmarachne japonica	JN817063.1	97.11
to be determined	---	---	---	AraSalt106	BF2.3A.2017AraSalt106.1	---	---	---	---	---	---	---	---
to be determined	---	---	---	AraSalt107	BF2.3A.2017AraSalt107.1	---	---	---	---	---	---	---	---
to be determined	---	---	---	AraSalt108	BF1.3A.2017AraSalt108.1	---	---	---	---	---	---	---	---
Phintella	MT672335	MT596683	Phintella	AraSalt109	BR1.3A.2017AraSalt109.1	657	Phintella vittata	MK392822.1	99.83	798	Phintella vittata	KY888722.1	99.87
Telamonia	---	---	---	AraSalt110	BO4.1A.2017AraSalt110.1	---	---	---	---	---	---	---	---
to be determined	---	---	---	AraSalt111	BJ4.1.2017AraSalt111	---	---	---	---	---	---	---	---
