# Supplementary material for: Changes in diversity and community assembly of jumping spiders (Araneae: Salticidae) after rainforest conversion to rubber and oil palm plantations
Source: PeerJ. 2021 Mar 4;9:e11012. doi: 10.7717/peerj.11012 (PMC7937343; doi:10.7717/peerj.11012)
Supplement: Supplemental Information 9 — Eight morphospecies were grouped into four unique molecular taxa by the inferred barcode gap for 28S rDNA and COI (yellow). New candidate species after ABGD grouping results (024, 027, 056, 086) are underlined in the third column. [file peerj-09-11012-s009.xlsx]

## Sheet: Table S2
Morphospecies grouping for 28S (Initial Partition with prior maximal distance P=2.78e-03)	Morphospecies grouping for COI (Initial Partition with prior maximal distance P=1.67e-03)	Morphospecies merged to a single molecular species	Molecular species used for Bayesian inference tree
Group[ 1 ] n: 1 ;id: 001.1			001
	Group[ 1 ] n: 1 ;id: 002.1		002
Group[ 2 ] n: 3 ;id: 002.1 002.2 002.3	Group[ 2 ] n: 2 ;id: 002.2 002.3
Group[ 3 ] n: 2 ;id: 003.1 003.2	Group[ 3 ] n: 2 ;id: 003.1 003.2		003
Group[ 4 ] n: 1 ;id: 005.1	Group[ 4 ] n: 2 ;id: 005.1 005.2		005
Group[ 5 ] n: 1 ;id: 006.1	Group[ 5 ] n: 1 ;id: 006.1		006
Group[ 6 ] n: 2 ;id: 006.2 006.3	Group[ 6 ] n: 1 ;id: 006.2
	Group[ 7 ] n: 1 ;id: 006.3
Group[ 7 ] n: 3 ;id: 008.1 045.1 045.2	Group[ 8 ] n: 1 ;id: 008.1		008
Group[ 37 ] n: 1 ;id: 009.1	Group[ 9 ] n: 1 ;id: 009.1		009
Group[ 38 ] n: 1 ;id: 009.2	Group[ 10 ] n: 1 ;id: 009.2
Group[ 39 ] n: 4 ;id: 009.3 017.1 017.2 017.3	Group[ 11 ] n: 5 ;id: 009.3 010.1 017.1 017.2 017.3
Group[ 40 ] n: 1 ;id: 010.2	Group[ 12 ] n: 2 ;id: 010.2 010.3		010
Group[ 8 ] n: 3 ;id: 011.1 011.2 011.3	Group[ 13 ] n: 3 ;id: 011.1 011.2 011.3		011
Group[ 41 ] n: 2 ;id: 015.1 015.2	Group[ 14 ] n: 2 ;id: 015.1 015.2		015
Group[ 9 ] n: 2 ;id: 018.1 018.2	Group[ 15 ] n: 2 ;id: 018.1 018.2		018
Group[ 10 ] n: 3 ;id: 019.1 019.2 043.1	Group[ 16 ] n: 1 ;id: 019.1		019
Group[ 11 ] n: 2 ;id: 021.1 021.3	Group[ 17 ] n: 3 ;id: 021.1 021.2 021.3		021
Group[ 12 ] n: 3 ;id: 022.1 022.2 022.3	Group[ 18 ] n: 3 ;id: 022.1 022.2 022.3		022
Group[ 42 ] n: 1 ;id: 023.1	Group[ 19 ] n: 1 ;id: 023.1		023
Group[ 13 ] n: 5 ;id: 024.1 024.2 024.3 050.1 050.2	Group[ 20 ] n: 5 ;id: 024.1 024.2 024.3 050.1 050.2	024 + 050 = 024	024
Group[ 14 ] n: 3 ;id: 025.1 025.2 025.3	Group[ 21 ] n: 3 ;id: 025.1 025.2 025.3		025
Group[ 43 ] n: 1 ;id: 026.1	Group[ 22 ] n: 1 ;id: 026.1		026
Group[ 44 ] n: 2 ;id: 026.2 026.3	Group[ 23 ] n: 2 ;id: 026.2 026.3
Group[ 45 ] n: 5 ;id: 027.1 027.2 027.3 055.1 055.2	Group[ 24 ] n: 4 ;id: 027.1 027.2 027.3 055.1	027 + 055 = 027	027
Group[ 46 ] n: 3 ;id: 028.1 028.2 046.1	Group[ 25 ] n: 3 ;id: 028.1 028.2 028.3		028
Group[ 15 ] n: 3 ;id: 029.1 029.2 029.3	Group[ 26 ] n: 4 ;id: 029.1 029.2 029.3 043.3		029
Group[ 16 ] n: 1 ;id: 030.1	Group[ 27 ] n: 1 ;id: 030.1		030
Group[ 17 ] n: 2 ;id: 032.1 032.2	Group[ 28 ] n: 1 ;id: 032.1		032
	Group[ 29 ] n: 1 ;id: 032.2
Group[ 52 ] n: 1 ;id: 040.1	Group[ 30 ] n: 1 ;id: 040.1		040
Group[ 53 ] n: 1 ;id: 040.2	Group[ 31 ] n: 1 ;id: 040.2
Group[ 18 ] n: 2 ;id: 043.2 043.3	Group[ 32 ] n: 1 ;id: 043.1		043
	Group[ 33 ] n: 1 ;id: 043.2
Group[ 7 ] n: 3 ;id: 008.1 045.1 045.2	Group[ 34 ] n: 2 ;id: 045.1 045.2		008
Group[ 46 ] n: 3 ;id: 028.1 028.2 046.1	Group[ 35 ] n: 2 ;id: 046.2 046.3		028
Group[ 19 ] n: 2 ;id: 047.1 047.3	Group[ 36 ] n: 2 ;id: 047.1 047.2		047
Group[ 47 ] n: 2 ;id: 049.1 049.2	Group[ 37 ] n: 2 ;id: 049.1 049.2		049
Group[ 56 ] n: 2 ;id: 074.1 086.2	Group[ 38 ] n: 5 ;id: 050.3 074.1 086.1 086.2 086.3	074 + 086 = 074	074
Group[ 57 ] n: 2 ;id: 086.1 086.3			086
Group[ 20 ] n: 2 ;id: 053.2 053.3	Group[ 39 ] n: 1 ;id: 053.1		053
	Group[ 40 ] n: 1 ;id: 053.2
	Group[ 41 ] n: 1 ;id: 053.3
Group[ 21 ] n: 2 ;id: 054.1 054.2	Group[ 42 ] n: 2 ;id: 054.1 054.2		054
Group[ 22 ] n: 4 ;id: 056.1 056.2 056.3 081.1	Group[ 43 ] n: 4 ;id: 056.1 056.2 056.3 081.1	056 + 081 = 056	056
Group[ 23 ] n: 1 ;id: 058.1	Group[ 44 ] n: 1 ;id: 058.1		058
Group[ 54 ] n: 1 ;id: 058.2	Group[ 45 ] n: 1 ;id: 058.2		058
Group[ 24 ] n: 3 ;id: 059.1 059.2 059.3	Group[ 46 ] n: 3 ;id: 059.1 059.2 059.3		059
Group[ 25 ] n: 3 ;id: 060.1 060.2 060.3	Group[ 47 ] n: 1 ;id: 060.1		060
	Group[ 48 ] n: 1 ;id: 060.2
	Group[ 49 ] n: 1 ;id: 060.3
Group[ 26 ] n: 2 ;id: 061.1 061.2	Group[ 50 ] n: 2 ;id: 061.1 061.2		061
Group[ 27 ] n: 3 ;id: 063.1 063.2 063.3	Group[ 51 ] n: 3 ;id: 063.1 063.2 063.3		063
Group[ 48 ] n: 3 ;id: 065.1 065.2 065.3	Group[ 52 ] n: 3 ;id: 065.1 065.2 065.3		065
Group[ 55 ] n: 2 ;id: 067.1 104.2	Group[ 53 ] n: 2 ;id: 067.1 104.2		067
Group[ 28 ] n: 3 ;id: 069.1 069.2 069.3	Group[ 54 ] n: 3 ;id: 069.1 069.2 069.3		069
Group[ 49 ] n: 1 ;id: 077.1	Group[ 55 ] n: 1 ;id: 077.1		077
Group[ 50 ] n: 2 ;id: 078.1 104.1	Group[ 56 ] n: 2 ;id: 078.1 104.1		078
Group[ 29 ] n: 2 ;id: 078.2 091.1	Group[ 57 ] n: 2 ;id: 078.2 091.1		078
Group[ 51 ] n: 2 ;id: 080.1 080.3	Group[ 58 ] n: 3 ;id: 080.1 080.2 080.3		080
Group[ 30 ] n: 3 ;id: 082.1 082.2 082.3	Group[ 59 ] n: 2 ;id: 082.1 082.3		082
	Group[ 60 ] n: 1 ;id: 082.2
Group[ 31 ] n: 3 ;id: 083.1 083.2 083.3	Group[ 61 ] n: 3 ;id: 083.1 083.2 083.3		083
Group[ 32 ] n: 3 ;id: 087.1 087.2 087.3	Group[ 62 ] n: 3 ;id: 087.1 087.2 087.3		087
Group[ 33 ] n: 2 ;id: 090.1 090.2	Group[ 63 ] n: 1 ;id: 090.1		090
	Group[ 64 ] n: 1 ;id: 090.2
Group[ 58 ] n: 2 ;id: 092.1 092.2	Group[ 65 ] n: 2 ;id: 092.1 092.2		092
Group[ 34 ] n: 1 ;id: 100.2	Group[ 66 ] n: 1 ;id: 100.2		100
Group[ 35 ] n: 1 ;id: 102.1	Group[ 67 ] n: 1 ;id: 102.1		102
Group[ 36 ] n: 1 ;id: 109.1	Group[ 68 ] n: 1 ;id: 109.1		109
