# Supplementary material for: Changes in diversity and community assembly of jumping spiders (Araneae: Salticidae) after rainforest conversion to rubber and oil palm plantations
Source: PeerJ. 2021 Mar 4;9:e11012. doi: 10.7717/peerj.11012 (PMC7937343; doi:10.7717/peerj.11012)
Supplement: Supplemental Information 10 [file peerj-09-11012-s010.xlsx]

## Sheet: Table S3
	t	df	mean of x	p-value
NRI_Forest	0.171	7	0.0548	0.8687
NRI_Jungle Rubber	-0.548	7	-0.1682	0.6005
NRI_Rubber	-2313	7	-0.4794	0.05395
NRI_Oil palm	2.069	7	0.7276	0.07724
NTI_Forest	-0.707	7	-0.1398	0.5021
NTI_Jungle Rubber	-2.38	7	-0.806	0.04883
NTI_Rubber	-0.934	7	-0.169	0.3811
NTI_Oil palm	2.435	7	0.862	0.04505
