# Supplementary material for: Changes in diversity and community assembly of jumping spiders (Araneae: Salticidae) after rainforest conversion to rubber and oil palm plantations
Source: PeerJ. 2021 Mar 4;9:e11012. doi: 10.7717/peerj.11012 (PMC7937343; doi:10.7717/peerj.11012)
Supplement: Supplemental Information 11 [file peerj-09-11012-s011.xlsx]

## Sheet: EFForTS.2017samples.OrderLevelA
Landscape	Land-use system	Plot Code	Subplot Code	N Salticids	N Salticids determined to MSp
Bukit Duabelas	Forest	BF1	BF1.1	3	2
Bukit Duabelas	Forest	BF1	BF1.2	12	10
Bukit Duabelas	Forest	BF1	BF1.3	6	6
Bukit Duabelas	Forest	BF2	BF2.1	5	4
Bukit Duabelas	Forest	BF2	BF2.2	5	5
Bukit Duabelas	Forest	BF2	BF2.3	15	9
Bukit Duabelas	Forest	BF3	BF3.1	2	2
Bukit Duabelas	Forest	BF3	BF3.2	7	2
Bukit Duabelas	Forest	BF3	BF3.3	6	6
Bukit Duabelas	Forest	BF4	BF4.1	5	5
Bukit Duabelas	Forest	BF4	BF4.2	13	12
Bukit Duabelas	Forest	BF4	BF4.3	2	1
Bukit Duabelas	Jungle Rubber	BJ3	BJ3.1	6	6
Bukit Duabelas	Jungle Rubber	BJ3	BJ3.2	6	6
Bukit Duabelas	Jungle Rubber	BJ3	BJ3.3	7	6
Bukit Duabelas	Jungle Rubber	BJ4	BJ4.1	30	29
Bukit Duabelas	Jungle Rubber	BJ4	BJ4.2	8	8
Bukit Duabelas	Jungle Rubber	BJ4	BJ4.3	12	7
Bukit Duabelas	Jungle Rubber	BJ5	BJ5.1	12	9
Bukit Duabelas	Jungle Rubber	BJ5	BJ5.2	29	24
Bukit Duabelas	Jungle Rubber	BJ5	BJ5.3	15	15
Bukit Duabelas	Jungle Rubber	BJ6	BJ6.1	21	18
Bukit Duabelas	Jungle Rubber	BJ6	BJ6.2	11	6
Bukit Duabelas	Jungle Rubber	BJ6	BJ6.3	2	2
Bukit Duabelas	Oil Palm	BO2	BO2.1	8	7
Bukit Duabelas	Oil Palm	BO2	BO2.2	7	6
Bukit Duabelas	Oil Palm	BO2	BO2.3	5	5
Bukit Duabelas	Oil Palm	BO3	BO3.1	9	7
Bukit Duabelas	Oil Palm	BO3	BO3.2	3	2
Bukit Duabelas	Oil Palm	BO3	BO3.3	2	2
Bukit Duabelas	Oil Palm	BO4	BO4.1	11	8
Bukit Duabelas	Oil Palm	BO4	BO4.2	14	10
Bukit Duabelas	Oil Palm	BO4	BO4.3	9	5
Bukit Duabelas	Oil Palm	BO5	BO5.1	5	5
Bukit Duabelas	Oil Palm	BO5	BO5.2	1	1
Bukit Duabelas	Oil Palm	BO5	BO5.3	3	3
Bukit Duabelas	Rubber	BR1	BR1.1	6	5
Bukit Duabelas	Rubber	BR1	BR1.2	5	4
Bukit Duabelas	Rubber	BR1	BR1.3	6	5
Bukit Duabelas	Rubber	BR2	BR2.1	12	10
Bukit Duabelas	Rubber	BR2	BR2.2	1	1
Bukit Duabelas	Rubber	BR2	BR2.3	2	2
Bukit Duabelas	Rubber	BR3	BR3.1	5	3
Bukit Duabelas	Rubber	BR3	BR3.2	3	3
Bukit Duabelas	Rubber	BR3	BR3.3	5	4
Bukit Duabelas	Rubber	BR4	BR4.1	10	7
Bukit Duabelas	Rubber	BR4	BR4.2	8	8
Bukit Duabelas	Rubber	BR4	BR4.3	4	3
Harapan	Forest	HF1	HF1.1	7	4
Harapan	Forest	HF1	HF1.2	11	7
Harapan	Forest	HF1	HF1.3	5	3
Harapan	Forest	HF2	HF2.1	14	11
Harapan	Forest	HF2	HF2.2	4	3
Harapan	Forest	HF2	HF2.3	13	10
Harapan	Forest	HF3	HF3.1	17	11
Harapan	Forest	HF3	HF3.2	4	3
Harapan	Forest	HF3	HF3.3	24	12
Harapan	Forest	HF4	HF4.1	18	9
Harapan	Forest	HF4	HF4.2	8	5
Harapan	Forest	HF4	HF4.3	10	10
Harapan	Jungle Rubber	HJ1	HJ1.1	4	3
Harapan	Jungle Rubber	HJ1	HJ1.2	12	8
Harapan	Jungle Rubber	HJ1	HJ1.3	17	12
Harapan	Jungle Rubber	HJ2	HJ2.1	23	19
Harapan	Jungle Rubber	HJ2	HJ2.2	7	7
Harapan	Jungle Rubber	HJ2	HJ2.3	9	7
Harapan	Jungle Rubber	HJ3	HJ3.1	5	5
Harapan	Jungle Rubber	HJ3	HJ3.2	11	7
Harapan	Jungle Rubber	HJ3	HJ3.3	11	7
Harapan	Jungle Rubber	HJ4	HJ4.1	6	4
Harapan	Jungle Rubber	HJ4	HJ4.2	13	9
Harapan	Jungle Rubber	HJ4	HJ4.3	9	7
Harapan	Oil Palm	HO1	HO1.1	20	16
Harapan	Oil Palm	HO1	HO1.2	11	8
Harapan	Oil Palm	HO1	HO1.3	8	4
Harapan	Oil Palm	HO2	HO2.1	20	12
Harapan	Oil Palm	HO2	HO2.2	10	7
Harapan	Oil Palm	HO2	HO2.3	11	6
Harapan	Oil Palm	HO3	HO3.1	8	5
Harapan	Oil Palm	HO3	HO3.2	14	8
Harapan	Oil Palm	HO3	HO3.3	1	0
Harapan	Oil Palm	HO4	HO4.1	19	17
Harapan	Oil Palm	HO4	HO4.2	18	13
Harapan	Oil Palm	HO4	HO4.3	5	4
Harapan	Rubber	HR1	HR1.1	7	6
Harapan	Rubber	HR1	HR1.2	11	14
Harapan	Rubber	HR1	HR1.3	5	4
Harapan	Rubber	HR2	HR2.1	10	1
Harapan	Rubber	HR2	HR2.2	10	7
Harapan	Rubber	HR2	HR2.3	8	7
Harapan	Rubber	HR3	HR3.1	13	9
Harapan	Rubber	HR3	HR3.2	18	14
Harapan	Rubber	HR3	HR3.3	15	3
Harapan	Rubber	HR4	HR4.1	5	3
Harapan	Rubber	HR4	HR4.2	5	3
Harapan	Rubber	HR4	HR4.3	11	7

## Sheet: Database_Salticids
Landscape	Land-use system	Plot Code	Subplot Code	Order	Family	Genus	MSp-Code	Abundance	Label
Bukit Duabelas	Forest	BF1	BF1.3A	Araneae	Salticidae	Pseudamycus	AraSalt001	1	BF1.3A.2017AraSalt001
Bukit Duabelas	Forest	BF3	BF3.2A	Araneae	Salticidae	Bavia	AraSalt002	1	BF3.2A.2017AraSalt002
Bukit Duabelas	Forest	BF3	BF3.3A	Araneae	Salticidae	Bavia	AraSalt002	1	BF3.3A.2017AraSalt002
Bukit Duabelas	Forest	BF4	BF4.2A	Araneae	Salticidae	Bavia	AraSalt002	2	BF4.2A.2017AraSalt002
Bukit Duabelas	Jungle Rubber	BJ3	BJ3.3	Araneae	Salticidae	Bavia	AraSalt002	1	BJ3.3.2017AraSalt002
Bukit Duabelas	Jungle Rubber	BJ4	BJ4.1	Araneae	Salticidae	Bavia	AraSalt002	1	BJ4.1.2017AraSalt002
Bukit Duabelas	Jungle Rubber	BJ4	BJ4.3	Araneae	Salticidae	Bavia	AraSalt002	1	BJ4.3.2017AraSalt002
Bukit Duabelas	Oil Palm	BO2	BO2.3A	Araneae	Salticidae	Bavia	AraSalt002	1	BO2.3A.2017AraSalt002
Bukit Duabelas	Oil Palm	BO2	BO2.1A	Araneae	Salticidae	Bavia	AraSalt002	3	BO2.1A.2017AraSalt002
Bukit Duabelas	Oil Palm	BO2	BO2.2A	Araneae	Salticidae	Bavia	AraSalt002	1	BO2.2A.2017AraSalt002
Bukit Duabelas	Oil Palm	BO3	BO3.1A	Araneae	Salticidae	Bavia	AraSalt002	2	BO3.1A.2017AraSalt002
Bukit Duabelas	Oil Palm	BO3	BO3.3A	Araneae	Salticidae	Bavia	AraSalt002	1	BO3.3A.2017AraSalt002
Bukit Duabelas	Oil Palm	BO3	BO3.2A	Araneae	Salticidae	Bavia	AraSalt002	1	BO3.2A.2017AraSalt002
Harapan Rainforest	Forest	HF1	HF1.1A	Araneae	Salticidae	Bavia	AraSalt002	1	HF1.1A.2017AraSalt002
Harapan Rainforest	Forest	HF2	HF2.3A	Araneae	Salticidae	Bavia	AraSalt002	3	HF2.3A.2017AraSalt002
Harapan Rainforest	Forest	HF2	HF2.1A	Araneae	Salticidae	Bavia	AraSalt002	1	HF2.1A.2017AraSalt002
Harapan Rainforest	Forest	HF3	HF3.3A	Araneae	Salticidae	Bavia	AraSalt002	2	HF3.3A.2017AraSalt002
Harapan Rainforest	Forest	HF4	HF4.3A	Araneae	Salticidae	Bavia	AraSalt002	1	HF4.3A.2017AraSalt002
Harapan Rainforest	Jungle Rubber	HJ3	HJ3.3A	Araneae	Salticidae	Bavia	AraSalt002	1	HJ3.3A.2017AraSalt002
Harapan Rainforest	Jungle Rubber	HJ4	HJ4.2A	Araneae	Salticidae	Bavia	AraSalt002	2	HJ4.2A.2017AraSalt002
Harapan Rainforest	Jungle Rubber	HJ4	HJ4.1A	Araneae	Salticidae	Bavia	AraSalt002	1	HJ4.1A.2017AraSalt002
Harapan Rainforest	Oil Palm	HO1	HO1.1A	Araneae	Salticidae	Bavia	AraSalt002	5	HO1.1A.2017AraSalt002
Harapan Rainforest	Oil Palm	HO1	HO1.2A	Araneae	Salticidae	Bavia	AraSalt002	3	HO1.2A.2017AraSalt002
Harapan Rainforest	Oil Palm	HO2	HO2.3A	Araneae	Salticidae	Bavia	AraSalt002	1	HO2.3A.2017AraSalt002
Harapan Rainforest	Oil Palm	HO2	HO2.1A	Araneae	Salticidae	Bavia	AraSalt002	1	HO2.1A.2017AraSalt002
Harapan Rainforest	Oil Palm	HO3	HO3.1A	Araneae	Salticidae	Bavia	AraSalt002	1	HO3.1A.2017AraSalt002
Harapan Rainforest	Oil Palm	HO4	HO4.1A	Araneae	Salticidae	Bavia	AraSalt002	1	HO4.1A.2017AraSalt002
Bukit Duabelas	Forest	BF2	BF2.3A	Araneae	Salticidae	Leuserattus	AraSalt003	1	BF2.3A.2017AraSalt003
Bukit Duabelas	Jungle Rubber	BJ5	BJ5.3	Araneae	Salticidae	Leuserattus	AraSalt003	1	BJ5.3.2017AraSalt003
Bukit Duabelas	Jungle Rubber	BJ6	BJ6.2	Araneae	Salticidae	Leuserattus	AraSalt003	1	BJ6.2.2017AraSalt003
Harapan Rainforest	Jungle Rubber	HJ2	HJ2.3A	Araneae	Salticidae	Leuserattus	AraSalt003	1	HJ2.3A.2017AraSalt003
Bukit Duabelas	Forest	BF1	BF1.1A	Araneae	Salticidae	NA	AraSalt005	1	BF1.1A.2017AraSalt005
Bukit Duabelas	Forest	BF2	BF2.3A	Araneae	Salticidae	NA	AraSalt005	1	BF2.3A.2017AraSalt005
Bukit Duabelas	Jungle Rubber	BJ5	BJ5.2	Araneae	Salticidae	NA	AraSalt005	1	BJ5.2.2017AraSalt005
Bukit Duabelas	Jungle Rubber	BJ6	BJ6.2	Araneae	Salticidae	NA	AraSalt005	1	BJ6.2.2017AraSalt005
Bukit Duabelas	Forest	BF1	BF1.2A	Araneae	Salticidae	NA	AraSalt006	3	BF1.2A.2017AraSalt006
Bukit Duabelas	Forest	BF1	BF1.3A	Araneae	Salticidae	NA	AraSalt006	1	BF1.3A.2017AraSalt006
Harapan Rainforest	Forest	HF3	HF3.2A	Araneae	Salticidae	NA	AraSalt006	1	HF3.2A.2017AraSalt006
Harapan Rainforest	Forest	HF4	HF4.2A	Araneae	Salticidae	NA	AraSalt006	3	HF4.2A.2017AraSalt006
Harapan Rainforest	Forest	HF4	HF4.3A	Araneae	Salticidae	NA	AraSalt006	2	HF4.3A.2017AraSalt006
Harapan Rainforest	Jungle Rubber	HJ2	HJ2.3A	Araneae	Salticidae	NA	AraSalt008	1	HJ2.3A.2017AraSalt008
Bukit Duabelas	Forest	BF1	BF1.2A	Araneae	Salticidae	NA	AraSalt009	1	BF1.2A.2017AraSalt009
Bukit Duabelas	Forest	BF1	BF1.3A	Araneae	Salticidae	NA	AraSalt009	1	BF1.3A.2017AraSalt009
Bukit Duabelas	Forest	BF2	BF2.1A	Araneae	Salticidae	NA	AraSalt009	1	BF2.1A.2017AraSalt009
Bukit Duabelas	Forest	BF2	BF2.2A	Araneae	Salticidae	NA	AraSalt009	1	BF2.2A.2017AraSalt009
Bukit Duabelas	Forest	BF3	BF3.3A	Araneae	Salticidae	NA	AraSalt009	2	BF3.3A.2017AraSalt009
Harapan Rainforest	Forest	HF2	HF2.3A	Araneae	Salticidae	NA	AraSalt009	1	HF2.3A.2017AraSalt009
Harapan Rainforest	Forest	HF2	HF2.1A	Araneae	Salticidae	NA	AraSalt009	2	HF2.1A.2017AraSalt009
Harapan Rainforest	Forest	HF2	HF2.2A	Araneae	Salticidae	NA	AraSalt009	1	HF2.2A.2017AraSalt009
Harapan Rainforest	Forest	HF3	HF3.3A	Araneae	Salticidae	NA	AraSalt009	2	HF3.3A.2017AraSalt009
Harapan Rainforest	Jungle Rubber	HJ1	HJ1.2A	Araneae	Salticidae	NA	AraSalt009	1	HJ1.2A.2017AraSalt009
Bukit Duabelas	Forest	BF1	BF1.2A	Araneae	Salticidae	Telamonia	AraSalt010	2	BF1.2A.2017AraSalt010
Bukit Duabelas	Forest	BF1	BF1.3A	Araneae	Salticidae	Telamonia	AraSalt010	2	BF1.3A.2017AraSalt010
Bukit Duabelas	Forest	BF2	BF2.1A	Araneae	Salticidae	Telamonia	AraSalt010	1	BF2.1A.2017AraSalt010
Bukit Duabelas	Forest	BF2	BF2.3A	Araneae	Salticidae	Telamonia	AraSalt010	1	BF2.3A.2017AraSalt010
Bukit Duabelas	Forest	BF2	BF2.2A	Araneae	Salticidae	Telamonia	AraSalt010	2	BF2.2A.2017AraSalt010
Bukit Duabelas	Forest	BF3	BF3.1A	Araneae	Salticidae	Telamonia	AraSalt010	1	BF3.1A.2017AraSalt010
Bukit Duabelas	Forest	BF3	BF3.3A	Araneae	Salticidae	Telamonia	AraSalt010	1	BF3.3A.2017AraSalt010
Bukit Duabelas	Forest	BF4	BF4.2A	Araneae	Salticidae	Telamonia	AraSalt010	1	BF4.2A.2017AraSalt010
Bukit Duabelas	Jungle Rubber	BJ3	BJ3.2	Araneae	Salticidae	Telamonia	AraSalt010	2	BJ3.2.2017AraSalt010
Bukit Duabelas	Jungle Rubber	BJ3	BJ3.3	Araneae	Salticidae	Telamonia	AraSalt010	2	BJ3.3.2017AraSalt010
Bukit Duabelas	Jungle Rubber	BJ4	BJ4.1	Araneae	Salticidae	Telamonia	AraSalt010	3	BJ4.1.2017AraSalt010
Bukit Duabelas	Jungle Rubber	BJ4	BJ4.3	Araneae	Salticidae	Telamonia	AraSalt010	3	BJ4.3.2017AraSalt010
Bukit Duabelas	Jungle Rubber	BJ5	BJ5.1	Araneae	Salticidae	Telamonia	AraSalt010	2	BJ5.1.2017AraSalt010
Bukit Duabelas	Jungle Rubber	BJ6	BJ6.1	Araneae	Salticidae	Telamonia	AraSalt010	3	BJ6.1.2017AraSalt010
Bukit Duabelas	Jungle Rubber	BJ6	BJ6.2	Araneae	Salticidae	Telamonia	AraSalt010	3	BJ6.2.2017AraSalt010
Bukit Duabelas	Oil Palm	BO5	BO5.3A	Araneae	Salticidae	Telamonia	AraSalt010	1	BO5.3A.2017AraSalt010
Bukit Duabelas	Rubber	BR1	BR1.3A	Araneae	Salticidae	Telamonia	AraSalt010	1	BR1.3A.2017AraSalt010
Bukit Duabelas	Rubber	BR1	BR1.1A	Araneae	Salticidae	Telamonia	AraSalt010	3	BR1.1A.2017AraSalt010
Bukit Duabelas	Rubber	BR1	BR1.2A	Araneae	Salticidae	Telamonia	AraSalt010	1	BR1.2A.2017AraSalt010
Bukit Duabelas	Rubber	BR2	BR2.1A	Araneae	Salticidae	Telamonia	AraSalt010	4	BR2.1A.2017AraSalt010
Bukit Duabelas	Rubber	BR2	BR2.2A	Araneae	Salticidae	Telamonia	AraSalt010	1	BR2.2A.2017AraSalt010
Bukit Duabelas	Rubber	BR3	BR3.2A	Araneae	Salticidae	Telamonia	AraSalt010	1	BR3.2A.2017AraSalt010
Bukit Duabelas	Rubber	BR3	BR3.1A	Araneae	Salticidae	Telamonia	AraSalt010	1	BR3.1A.2017AraSalt010
Bukit Duabelas	Rubber	BR4	BR4.1A	Araneae	Salticidae	Telamonia	AraSalt010	3	BR4.1A.2017AraSalt010
Bukit Duabelas	Rubber	BR4	BR4.2A	Araneae	Salticidae	Telamonia	AraSalt010	1	BR4.2A.2017AraSalt010
Harapan Rainforest	Forest	HF2	HF2.3A	Araneae	Salticidae	Telamonia	AraSalt010	1	HF2.3A.2017AraSalt010
Harapan Rainforest	Forest	HF2	HF2.1A	Araneae	Salticidae	Telamonia	AraSalt010	2	HF2.1A.2017AraSalt010
Harapan Rainforest	Forest	HF3	HF3.3A	Araneae	Salticidae	Telamonia	AraSalt010	1	HF3.3A.2017AraSalt010
Harapan Rainforest	Forest	HF3	HF3.1A	Araneae	Salticidae	Telamonia	AraSalt010	6	HF3.1A.2017AraSalt010
Harapan Rainforest	Forest	HF3	HF3.2A	Araneae	Salticidae	Telamonia	AraSalt010	1	HF3.2A.2017AraSalt010
Harapan Rainforest	Forest	HF4	HF4.1A	Araneae	Salticidae	Telamonia	AraSalt010	3	HF4.1A.2017AraSalt010
Harapan Rainforest	Forest	HF4	HF4.3A	Araneae	Salticidae	Telamonia	AraSalt010	4	HF4.3A.2017AraSalt010
Harapan Rainforest	Jungle Rubber	HJ1	HJ1.3A	Araneae	Salticidae	Telamonia	AraSalt010	7	HJ1.3A.2017AraSalt010
Harapan Rainforest	Jungle Rubber	HJ1	HJ1.1A	Araneae	Salticidae	Telamonia	AraSalt010	2	HJ1.1A.2017AraSalt010
Harapan Rainforest	Jungle Rubber	HJ2	HJ2.3A	Araneae	Salticidae	Telamonia	AraSalt010	1	HJ2.3A.2017AraSalt010
Harapan Rainforest	Jungle Rubber	HJ2	HJ2.1A	Araneae	Salticidae	Telamonia	AraSalt010	1	HJ2.1A.2017AraSalt010
Harapan Rainforest	Jungle Rubber	HJ3	HJ3.1A	Araneae	Salticidae	Telamonia	AraSalt010	1	HJ3.1A.2017AraSalt010
Harapan Rainforest	Jungle Rubber	HJ4	HJ4.2A	Araneae	Salticidae	Telamonia	AraSalt010	1	HJ4.2A.2017AraSalt010
Harapan Rainforest	Oil Palm	HO1	HO1.3A	Araneae	Salticidae	Telamonia	AraSalt010	1	HO1.3A.2017AraSalt010
Harapan Rainforest	Oil Palm	HO1	HO1.1A	Araneae	Salticidae	Telamonia	AraSalt010	2	HO1.1A.2017AraSalt010
Harapan Rainforest	Oil Palm	HO2	HO2.3A	Araneae	Salticidae	Telamonia	AraSalt010	2	HO2.3A.2017AraSalt010
Harapan Rainforest	Oil Palm	HO2	HO2.2A	Araneae	Salticidae	Telamonia	AraSalt010	4	HO2.2A.2017AraSalt010
Harapan Rainforest	Oil Palm	HO2	HO2.1A	Araneae	Salticidae	Telamonia	AraSalt010	1	HO2.1A.2017AraSalt010
Harapan Rainforest	Oil Palm	HO3	HO3.2A	Araneae	Salticidae	Telamonia	AraSalt010	1	HO3.2A.2017AraSalt010
Harapan Rainforest	Oil Palm	HO4	HO4.2A	Araneae	Salticidae	Telamonia	AraSalt010	5	HO4.2A.2017AraSalt010
Harapan Rainforest	Oil Palm	HO4	HO4.1A	Araneae	Salticidae	Telamonia	AraSalt010	4	HO4.1A.2017AraSalt010
Harapan Rainforest	Oil Palm	HO4	HO4.3A	Araneae	Salticidae	Telamonia	AraSalt010	1	HO4.3A.2017AraSalt010
Harapan Rainforest	Rubber	HR1	HR1.2A	Araneae	Salticidae	Telamonia	AraSalt010	5	HR1.2A.2017AraSalt010
Harapan Rainforest	Rubber	HR2	HR2.2A	Araneae	Salticidae	Telamonia	AraSalt010	2	HR2.2A.2017AraSalt010
Harapan Rainforest	Rubber	HR2	HR2.3A	Araneae	Salticidae	Telamonia	AraSalt010	1	HR2.3A.2017AraSalt010
Harapan Rainforest	Rubber	HR3	HR3.2A	Araneae	Salticidae	Telamonia	AraSalt010	10	HR3.2A.2017AraSalt010
Harapan Rainforest	Rubber	HR3	HR3.1A	Araneae	Salticidae	Telamonia	AraSalt010	3	HR3.1A.2017AraSalt010
Harapan Rainforest	Rubber	HR4	HR4.3A	Araneae	Salticidae	Telamonia	AraSalt010	3	HR4.3A.2017AraSalt010
Harapan Rainforest	Rubber	HR4	HR4.1A	Araneae	Salticidae	Telamonia	AraSalt010	2	HR4.1A.2017AraSalt010
Bukit Duabelas	Jungle Rubber	BJ5	BJ5.2	Araneae	Salticidae	NA	AraSalt011	8	BJ5.2.2017AraSalt011
Bukit Duabelas	Jungle Rubber	BJ5	BJ5.1	Araneae	Salticidae	NA	AraSalt011	3	BJ5.1.2017AraSalt011
Bukit Duabelas	Jungle Rubber	BJ6	BJ6.1	Araneae	Salticidae	NA	AraSalt011	1	BJ6.1.2017AraSalt011
Bukit Duabelas	Rubber	BR1	BR1.3A	Araneae	Salticidae	NA	AraSalt011	1	BR1.3A.2017AraSalt011
Bukit Duabelas	Rubber	BR2	BR2.1A	Araneae	Salticidae	NA	AraSalt011	1	BR2.1A.2017AraSalt011
Bukit Duabelas	Rubber	BR3	BR3.2A	Araneae	Salticidae	NA	AraSalt011	1	BR3.2A.2017AraSalt011
Harapan Rainforest	Forest	HF1	HF1.2A	Araneae	Salticidae	NA	AraSalt011	1	HF1.2A.2017AraSalt011
Harapan Rainforest	Forest	HF1	HF1.3A	Araneae	Salticidae	NA	AraSalt011	1	HF1.3A.2017AraSalt011
Harapan Rainforest	Forest	HF2	HF2.3A	Araneae	Salticidae	NA	AraSalt011	1	HF2.3A.2017AraSalt011
Harapan Rainforest	Forest	HF4	HF4.2A	Araneae	Salticidae	NA	AraSalt011	1	HF4.2A.2017AraSalt011
Harapan Rainforest	Jungle Rubber	HJ3	HJ3.3A	Araneae	Salticidae	NA	AraSalt011	2	HJ3.3A.2017AraSalt011
Harapan Rainforest	Jungle Rubber	HJ3	HJ3.2A	Araneae	Salticidae	NA	AraSalt011	1	HJ3.2A.2017AraSalt011
Harapan Rainforest	Jungle Rubber	HJ3	HJ3.1A	Araneae	Salticidae	NA	AraSalt011	1	HJ3.1A.2017AraSalt011
Harapan Rainforest	Rubber	HR3	HR3.2A	Araneae	Salticidae	NA	AraSalt011	1	HR3.2A.2017AraSalt011
Harapan Rainforest	Rubber	HR3	HR3.3A	Araneae	Salticidae	NA	AraSalt011	1	HR3.3A.2017AraSalt011
Harapan Rainforest	Rubber	HR4	HR4.3A	Araneae	Salticidae	NA	AraSalt011	2	HR4.3A.2017AraSalt011
Bukit Duabelas	Jungle Rubber	BJ3	BJ3.2	Araneae	Salticidae	Epeus	AraSalt015	1	BJ3.2.2017AraSalt015
Bukit Duabelas	Rubber	BR3	BR3.3A	Araneae	Salticidae	Epeus	AraSalt015	1	BR3.3A.2017AraSalt015
Bukit Duabelas	Jungle Rubber	BJ4	BJ4.1	Araneae	Salticidae	Euryattus	AraSalt017	1	BJ4.1.2017AraSalt017
Bukit Duabelas	Jungle Rubber	BJ4	BJ4.2	Araneae	Salticidae	Euryattus	AraSalt017	2	BJ4.2.2017AraSalt017
Bukit Duabelas	Jungle Rubber	BJ5	BJ5.1	Araneae	Salticidae	Euryattus	AraSalt017	1	BJ5.1.2017AraSalt017
Bukit Duabelas	Jungle Rubber	BJ6	BJ6.1	Araneae	Salticidae	Euryattus	AraSalt017	1	BJ6.1.2017AraSalt017
Bukit Duabelas	Jungle Rubber	BJ6	BJ6.3	Araneae	Salticidae	Euryattus	AraSalt017	1	BJ6.3.2017AraSalt017
Bukit Duabelas	Oil Palm	BO2	BO2.3A	Araneae	Salticidae	Euryattus	AraSalt017	1	BO2.3A.2017AraSalt017
Bukit Duabelas	Oil Palm	BO2	BO2.2A	Araneae	Salticidae	Euryattus	AraSalt017	1	BO2.2A.2017AraSalt017
Bukit Duabelas	Oil Palm	BO3	BO3.1A	Araneae	Salticidae	Euryattus	AraSalt017	2	BO3.1A.2017AraSalt017
Bukit Duabelas	Oil Palm	BO3	BO3.3A	Araneae	Salticidae	Euryattus	AraSalt017	1	BO3.3A.2017AraSalt017
Bukit Duabelas	Oil Palm	BO4	BO4.2A	Araneae	Salticidae	Euryattus	AraSalt017	1	BO4.2A.2017AraSalt017
Harapan Rainforest	Jungle Rubber	HJ1	HJ1.2A	Araneae	Salticidae	Euryattus	AraSalt017	1	HJ1.2A.2017AraSalt017
Harapan Rainforest	Oil Palm	HO1	HO1.2A	Araneae	Salticidae	Euryattus	AraSalt017	1	HO1.2A.2017AraSalt017
Harapan Rainforest	Oil Palm	HO2	HO2.3A	Araneae	Salticidae	Euryattus	AraSalt017	1	HO2.3A.2017AraSalt017
Harapan Rainforest	Oil Palm	HO2	HO2.1A	Araneae	Salticidae	Euryattus	AraSalt017	1	HO2.1A.2017AraSalt017
Harapan Rainforest	Oil Palm	HO3	HO3.2A	Araneae	Salticidae	Euryattus	AraSalt017	2	HO3.2A.2017AraSalt017
Harapan Rainforest	Oil Palm	HO3	HO3.1A	Araneae	Salticidae	Euryattus	AraSalt017	1	HO3.1A.2017AraSalt017
Harapan Rainforest	Oil Palm	HO4	HO4.2A	Araneae	Salticidae	Euryattus	AraSalt017	2	HO4.2A.2017AraSalt017
Harapan Rainforest	Oil Palm	HO4	HO4.1A	Araneae	Salticidae	Euryattus	AraSalt017	1	HO4.1A.2017AraSalt017
Harapan Rainforest	Oil Palm	HO4	HO4.3A	Araneae	Salticidae	Euryattus	AraSalt017	1	HO4.3A.2017AraSalt017
Bukit Duabelas	Forest	BF2	BF2.3A	Araneae	Salticidae	Laufeia	AraSalt018	2	BF2.3A.2017AraSalt018
Bukit Duabelas	Forest	BF2	BF2.2A	Araneae	Salticidae	Laufeia	AraSalt018	1	BF2.2A.2017AraSalt018
Bukit Duabelas	Forest	BF3	BF3.2A	Araneae	Salticidae	Laufeia	AraSalt018	1	BF3.2A.2017AraSalt018
Bukit Duabelas	Forest	BF4	BF4.1A	Araneae	Salticidae	Laufeia	AraSalt018	1	BF4.1A.2017AraSalt018
Bukit Duabelas	Forest	BF2	BF2.3A	Araneae	Salticidae	NA	AraSalt019	1	BF2.3A.2017AraSalt019
Bukit Duabelas	Forest	BF2	BF2.2A	Araneae	Salticidae	NA	AraSalt019	1	BF2.2A.2017AraSalt019
Harapan Rainforest	Forest	HF2	HF2.1A	Araneae	Salticidae	NA	AraSalt019	1	HF2.1A.2017AraSalt019
Harapan Rainforest	Jungle Rubber	HJ2	HJ2.1A	Araneae	Salticidae	NA	AraSalt019	1	HJ2.1A.2017AraSalt019
Harapan Rainforest	Forest	HF1	HF1.2A	Araneae	Salticidae	Bocus	AraSalt021	1	HF1.2A.2017AraSalt021
Harapan Rainforest	Forest	HF2	HF2.1A	Araneae	Salticidae	NA	AraSalt021	1	HF2.1A.2017AraSalt021
Harapan Rainforest	Jungle Rubber	HJ2	HJ2.2A	Araneae	Salticidae	NA	AraSalt021	2	HJ2.2A.2017AraSalt021
Harapan Rainforest	Jungle Rubber	HJ3	HJ3.2A	Araneae	Salticidae	NA	AraSalt021	1	HJ3.2A.2017AraSalt021
Harapan Rainforest	Jungle Rubber	HJ3	HJ3.3A	Araneae	Salticidae	NA	AraSalt021	1	HJ3.3A.2017AraSalt021
Harapan Rainforest	Rubber	HR3	HR3.1A	Araneae	Salticidae	NA	AraSalt021	1	HR3.1A.2017AraSalt021
Bukit Duabelas	Forest	BF2	BF2.3A	Araneae	Salticidae	Viciria	AraSalt022	1	BF2.3A.2017AraSalt022
Bukit Duabelas	Jungle Rubber	BJ3	BJ3.1	Araneae	Salticidae	Viciria	AraSalt022	2	BJ3.1.2017AraSalt022
Bukit Duabelas	Jungle Rubber	BJ4	BJ4.1	Araneae	Salticidae	Viciria	AraSalt022	2	BJ4.1.2017AraSalt022
Bukit Duabelas	Jungle Rubber	BJ5	BJ5.3	Araneae	Salticidae	Viciria	AraSalt022	1	BJ5.3.2017AraSalt022
Bukit Duabelas	Jungle Rubber	BJ5	BJ5.2	Araneae	Salticidae	Viciria	AraSalt022	1	BJ5.2.2017AraSalt022
Bukit Duabelas	Jungle Rubber	BJ6	BJ6.1	Araneae	Salticidae	Viciria	AraSalt022	1	BJ6.1.2017AraSalt022
Harapan Rainforest	Jungle Rubber	HJ1	HJ1.3A	Araneae	Salticidae	Viciria	AraSalt022	2	HJ1.3A.2017AraSalt022
Harapan Rainforest	Jungle Rubber	HJ2	HJ2.2A	Araneae	Salticidae	Viciria	AraSalt022	1	HJ2.2A.2017AraSalt022
Harapan Rainforest	Jungle Rubber	HJ2	HJ2.3A	Araneae	Salticidae	Viciria	AraSalt022	1	HJ2.3A.2017AraSalt022
Harapan Rainforest	Oil Palm	HO2	HO2.1A	Araneae	Salticidae	Viciria	AraSalt022	1	HO2.1A.2017AraSalt022
Bukit Duabelas	Jungle Rubber	BJ5	BJ5.2	Araneae	Salticidae	Pancorius	AraSalt023	1	BJ5.2.2017AraSalt023
Bukit Duabelas	Forest	BF1	BF1.2A	Araneae	Salticidae	Myrmarachne	AraSalt024	1	BF1.2A.2017AraSalt024
Bukit Duabelas	Forest	BF1	BF1.1A	Araneae	Salticidae	Myrmarachne	AraSalt024	1	BF1.1A.2017AraSalt024
Bukit Duabelas	Forest	BF4	BF4.2A	Araneae	Salticidae	Myrmarachne	AraSalt024	1	BF4.2A.2017AraSalt024
Bukit Duabelas	Jungle Rubber	BJ4	BJ4.1	Araneae	Salticidae	Myrmarachne	AraSalt024	4	BJ4.1.2017AraSalt024
Bukit Duabelas	Jungle Rubber	BJ4	BJ4.2	Araneae	Salticidae	Myrmarachne	AraSalt024	1	BJ4.2.2017AraSalt024
Bukit Duabelas	Jungle Rubber	BJ5	BJ5.2	Araneae	Salticidae	Myrmarachne	AraSalt024	5	BJ5.2.2017AraSalt024
Bukit Duabelas	Jungle Rubber	BJ5	BJ5.1	Araneae	Salticidae	Myrmarachne	AraSalt024	1	BJ5.1.2017AraSalt024
Bukit Duabelas	Jungle Rubber	BJ6	BJ6.1	Araneae	Salticidae	Myrmarachne	AraSalt024	1	BJ6.1.2017AraSalt024
Bukit Duabelas	Oil Palm	BO2	BO2.2A	Araneae	Salticidae	Myrmarachne	AraSalt024	1	BO2.2A.2017AraSalt024
Bukit Duabelas	Oil Palm	BO4	BO4.1A	Araneae	Salticidae	Myrmarachne	AraSalt024	1	BO4.1A.2017AraSalt024
Bukit Duabelas	Rubber	BR2	BR2.3A	Araneae	Salticidae	Myrmarachne	AraSalt024	1	BR2.3A.2017AraSalt024
Bukit Duabelas	Rubber	BR4	BR4.1A	Araneae	Salticidae	Myrmarachne	AraSalt024	2	BR4.1A.2017AraSalt024
Bukit Duabelas	Rubber	BR4	BR4.2A	Araneae	Salticidae	Myrmarachne	AraSalt024	7	BR4.2A.2017AraSalt024
Harapan Rainforest	Forest	HF1	HF1.2A	Araneae	Salticidae	Myrmarachne	AraSalt024	2	HF1.2A.2017AraSalt024
Harapan Rainforest	Forest	HF2	HF2.3A	Araneae	Salticidae	Myrmarachne	AraSalt024	1	HF2.3A.2017AraSalt024
Harapan Rainforest	Forest	HF3	HF3.3A	Araneae	Salticidae	Myrmarachne	AraSalt024	1	HF3.3A.2017AraSalt024
Harapan Rainforest	Forest	HF3	HF3.1A	Araneae	Salticidae	Myrmarachne	AraSalt024	1	HF3.1A.2017AraSalt024
Harapan Rainforest	Jungle Rubber	HJ1	HJ1.2A	Araneae	Salticidae	Myrmarachne	AraSalt024	2	HJ1.2A.2017AraSalt024
Harapan Rainforest	Jungle Rubber	HJ2	HJ2.1A	Araneae	Salticidae	Myrmarachne	AraSalt024	2	HJ2.1A.2017AraSalt024
Harapan Rainforest	Jungle Rubber	HJ2	HJ2.2A	Araneae	Salticidae	Myrmarachne	AraSalt024	1	HJ2.2A.2017AraSalt024
Harapan Rainforest	Jungle Rubber	HJ2	HJ2.3A	Araneae	Salticidae	Myrmarachne	AraSalt024	1	HJ2.3A.2017AraSalt024
Harapan Rainforest	Oil Palm	HO1	HO1.2A	Araneae	Salticidae	Myrmarachne	AraSalt024	1	HO1.2A.2017AraSalt024
Harapan Rainforest	Rubber	HR1	HR1.2A	Araneae	Salticidae	Myrmarachne	AraSalt024	1	HR1.2A.2017AraSalt024
Harapan Rainforest	Rubber	HR2	HR2.1A	Araneae	Salticidae	Myrmarachne	AraSalt024	1	HR2.1A.2017AraSalt024
Harapan Rainforest	Rubber	HR4	HR4.2A	Araneae	Salticidae	Myrmarachne	AraSalt024	1	HR4.2A.2017AraSalt024
Bukit Duabelas	Forest	BF1	BF1.2A	Araneae	Salticidae	Myrmarachne	AraSalt025	1	BF1.2A.2017AraSalt025
Bukit Duabelas	Forest	BF3	BF3.3A	Araneae	Salticidae	Myrmarachne	AraSalt025	1	BF3.3A.2017AraSalt025
Bukit Duabelas	Jungle Rubber	BJ3	BJ3.2	Araneae	Salticidae	Myrmarachne	AraSalt025	1	BJ3.2.2017AraSalt025
Bukit Duabelas	Jungle Rubber	BJ4	BJ4.1	Araneae	Salticidae	Myrmarachne	AraSalt025	3	BJ4.1.2017AraSalt025
Bukit Duabelas	Jungle Rubber	BJ4	BJ4.3	Araneae	Salticidae	Myrmarachne	AraSalt025	1	BJ4.3.2017AraSalt025
Bukit Duabelas	Jungle Rubber	BJ5	BJ5.3	Araneae	Salticidae	Myrmarachne	AraSalt025	5	BJ5.3.2017AraSalt025
Bukit Duabelas	Jungle Rubber	BJ5	BJ5.1	Araneae	Salticidae	Myrmarachne	AraSalt025	1	BJ5.1.2017AraSalt025
Bukit Duabelas	Jungle Rubber	BJ5	BJ5.2	Araneae	Salticidae	Myrmarachne	AraSalt025	3	BJ5.2.2017AraSalt025
Bukit Duabelas	Jungle Rubber	BJ6	BJ6.1	Araneae	Salticidae	Myrmarachne	AraSalt025	4	BJ6.1.2017AraSalt025
Bukit Duabelas	Rubber	BR2	BR2.1A	Araneae	Salticidae	Myrmarachne	AraSalt025	1	BR2.1A.2017AraSalt025
Bukit Duabelas	Rubber	BR4	BR4.3A	Araneae	Salticidae	Myrmarachne	AraSalt025	1	BR4.3A.2017AraSalt025
Harapan Rainforest	Forest	HF2	HF2.3A	Araneae	Salticidae	Myrmarachne	AraSalt025	2	HF2.3A.2017AraSalt025
Harapan Rainforest	Forest	HF2	HF2.2A	Araneae	Salticidae	Myrmarachne	AraSalt025	1	HF2.2A.2017AraSalt025
Harapan Rainforest	Forest	HF3	HF3.3A	Araneae	Salticidae	Myrmarachne	AraSalt025	2	HF3.3A.2017AraSalt025
Harapan Rainforest	Forest	HF4	HF4.3A	Araneae	Salticidae	Myrmarachne	AraSalt025	1	HF4.3A.2017AraSalt025
Harapan Rainforest	Jungle Rubber	HJ1	HJ1.2A	Araneae	Salticidae	Myrmarachne	AraSalt025	1	HJ1.2A.2017AraSalt025
Harapan Rainforest	Jungle Rubber	HJ3	HJ3.1A	Araneae	Salticidae	Myrmarachne	AraSalt025	1	HJ3.1A.2017AraSalt025
Harapan Rainforest	Jungle Rubber	HJ3	HJ3.2A	Araneae	Salticidae	Myrmarachne	AraSalt025	1	HJ3.2A.2017AraSalt025
Harapan Rainforest	Jungle Rubber	HJ4	HJ4.1A	Araneae	Salticidae	Myrmarachne	AraSalt025	1	HJ4.1A.2017AraSalt025
Harapan Rainforest	Oil Palm	HO4	HO4.2A	Araneae	Salticidae	Myrmarachne	AraSalt025	1	HO4.2A.2017AraSalt025
Harapan Rainforest	Oil Palm	HO4	HO4.1A	Araneae	Salticidae	Myrmarachne	AraSalt025	1	HO4.1A.2017AraSalt025
Bukit Duabelas	Forest	BF4	BF4.2A	Araneae	Salticidae	Telamonia	AraSalt026	1	BF4.2A.2017AraSalt026
Bukit Duabelas	Forest	BF4	BF4.1A	Araneae	Salticidae	Telamonia	AraSalt026	1	BF4.1A.2017AraSalt026
Bukit Duabelas	Jungle Rubber	BJ4	BJ4.3	Araneae	Salticidae	Telamonia	AraSalt026	2	BJ4.3.2017AraSalt026
Bukit Duabelas	Jungle Rubber	BJ4	BJ4.1	Araneae	Salticidae	Telamonia	AraSalt026	2	BJ4.1.2017AraSalt026
Bukit Duabelas	Jungle Rubber	BJ5	BJ5.2	Araneae	Salticidae	Telamonia	AraSalt026	1	BJ5.2.2017AraSalt026
Bukit Duabelas	Jungle Rubber	BJ5	BJ5.3	Araneae	Salticidae	Telamonia	AraSalt026	1	BJ5.3.2017AraSalt026
Bukit Duabelas	Oil Palm	BO4	BO4.2A	Araneae	Salticidae	Telamonia	AraSalt026	1	BO4.2A.2017AraSalt026
Bukit Duabelas	Rubber	BR3	BR3.2A	Araneae	Salticidae	Telamonia	AraSalt026	1	BR3.2A.2017AraSalt026
Bukit Duabelas	Rubber	BR3	BR3.3A	Araneae	Salticidae	Telamonia	AraSalt026	1	BR3.3A.2017AraSalt026
Harapan Rainforest	Forest	HF1	HF1.3A	Araneae	Salticidae	Telamonia	AraSalt026	2	HF1.3A.2017AraSalt026
Harapan Rainforest	Jungle Rubber	HJ4	HJ4.3A	Araneae	Salticidae	Telamonia	AraSalt026	3	HJ4.3A.2017AraSalt026
Harapan Rainforest	Rubber	HR2	HR2.3A	Araneae	Salticidae	Telamonia	AraSalt026	1	HR2.3A.2017AraSalt026
Bukit Duabelas	Forest	BF3	BF3.3A	Araneae	Salticidae	Ptocasius	AraSalt027	1	BF3.3A.2017AraSalt027
Bukit Duabelas	Forest	BF4	BF4.2A	Araneae	Salticidae	Ptocasius	AraSalt027	1	BF4.2A.2017AraSalt027
Bukit Duabelas	Jungle Rubber	BJ3	BJ3.3	Araneae	Salticidae	Ptocasius	AraSalt027	1	BJ3.3.2017AraSalt027
Bukit Duabelas	Oil Palm	BO2	BO2.3A	Araneae	Salticidae	Ptocasius	AraSalt027	1	BO2.3A.2017AraSalt027
Bukit Duabelas	Oil Palm	BO2	BO2.1A	Araneae	Salticidae	Ptocasius	AraSalt027	3	BO2.1A.2017AraSalt027
Bukit Duabelas	Oil Palm	BO2	BO2.2A	Araneae	Salticidae	Ptocasius	AraSalt027	1	BO2.2A.2017AraSalt027
Harapan Rainforest	Oil Palm	HO1	HO1.1A	Araneae	Salticidae	Ptocasius	AraSalt027	2	HO1.1A.2017AraSalt027
Harapan Rainforest	Oil Palm	HO2	HO2.3A	Araneae	Salticidae	Ptocasius	AraSalt027	1	HO2.3A.2017AraSalt027
Bukit Duabelas	Forest	BF3	BF3.1A	Araneae	Salticidae	Pancorius	AraSalt028	1	BF3.1A.2017AraSalt028
Bukit Duabelas	Forest	BF4	BF4.2A	Araneae	Salticidae	Pancorius	AraSalt028	1	BF4.2A.2017AraSalt028
Bukit Duabelas	Forest	BF4	BF4.3A	Araneae	Salticidae	Pancorius	AraSalt028	1	BF4.3A.2017AraSalt028
Bukit Duabelas	Forest	BF4	BF4.1A	Araneae	Salticidae	Pancorius	AraSalt028	2	BF4.1A.2017AraSalt028
Bukit Duabelas	Jungle Rubber	BJ3	BJ3.1	Araneae	Salticidae	Pancorius	AraSalt028	2	BJ3.1.2017AraSalt028
Bukit Duabelas	Jungle Rubber	BJ3	BJ3.3	Araneae	Salticidae	Pancorius	AraSalt028	1	BJ3.3.2017AraSalt028
Bukit Duabelas	Jungle Rubber	BJ4	BJ4.2	Araneae	Salticidae	Pancorius	AraSalt028	3	BJ4.2.2017AraSalt028
Bukit Duabelas	Jungle Rubber	BJ5	BJ5.3	Araneae	Salticidae	Pancorius	AraSalt028	5	BJ5.3.2017AraSalt028
Bukit Duabelas	Jungle Rubber	BJ5	BJ5.1	Araneae	Salticidae	Pancorius	AraSalt028	1	BJ5.1.2017AraSalt028
Bukit Duabelas	Jungle Rubber	BJ5	BJ5.2	Araneae	Salticidae	Pancorius	AraSalt028	1	BJ5.2.2017AraSalt028
Bukit Duabelas	Jungle Rubber	BJ6	BJ6.3	Araneae	Salticidae	Pancorius	AraSalt028	1	BJ6.3.2017AraSalt028
Harapan Rainforest	Forest	HF1	HF1.2A	Araneae	Salticidae	Pancorius	AraSalt028	1	HF1.2A.2017AraSalt028
Harapan Rainforest	Forest	HF2	HF2.3A	Araneae	Salticidae	Pancorius	AraSalt028	1	HF2.3A.2017AraSalt028
Harapan Rainforest	Forest	HF2	HF2.1A	Araneae	Salticidae	Pancorius	AraSalt028	1	HF2.1A.2017AraSalt028
Harapan Rainforest	Forest	HF4	HF4.1A	Araneae	Salticidae	Pancorius	AraSalt028	2	HF4.1A.2017AraSalt028
Harapan Rainforest	Forest	HF4	HF4.2A	Araneae	Salticidae	Pancorius	AraSalt028	1	HF4.2A.2017AraSalt028
Harapan Rainforest	Forest	HF4	HF4.3A	Araneae	Salticidae	Pancorius	AraSalt028	2	HF4.3A.2017AraSalt028
Harapan Rainforest	Jungle Rubber	HJ4	HJ4.2A	Araneae	Salticidae	Pancorius	AraSalt028	3	HJ4.2A.2017AraSalt028
Harapan Rainforest	Jungle Rubber	HJ4	HJ4.1A	Araneae	Salticidae	Pancorius	AraSalt028	1	HJ4.1A.2017AraSalt028
Harapan Rainforest	Rubber	HR3	HR3.1A	Araneae	Salticidae	Pancorius	AraSalt028	2	HR3.1A.2017AraSalt028
Bukit Duabelas	Jungle Rubber	BJ3	BJ3.2	Araneae	Salticidae	Phaeacius	AraSalt029	1	BJ3.2.2017AraSalt029
Bukit Duabelas	Jungle Rubber	BJ5	BJ5.3	Araneae	Salticidae	Phaeacius	AraSalt029	1	BJ5.3.2017AraSalt029
Bukit Duabelas	Rubber	BR1	BR1.3A	Araneae	Salticidae	Phaeacius	AraSalt029	2	BR1.3A.2017AraSalt029
Bukit Duabelas	Rubber	BR1	BR1.2A	Araneae	Salticidae	Phaeacius	AraSalt029	1	BR1.2A.2017AraSalt029
Bukit Duabelas	Rubber	BR2	BR2.1A	Araneae	Salticidae	Phaeacius	AraSalt029	1	BR2.1A.2017AraSalt029
Bukit Duabelas	Rubber	BR2	BR2.3A	Araneae	Salticidae	Phaeacius	AraSalt029	1	BR2.3A.2017AraSalt029
Bukit Duabelas	Rubber	BR4	BR4.3A	Araneae	Salticidae	Phaeacius	AraSalt029	1	BR4.3A.2017AraSalt029
Harapan Rainforest	Forest	HF3	HF3.2A	Araneae	Salticidae	Phaeacius	AraSalt029	1	HF3.2A.2017AraSalt029
Harapan Rainforest	Jungle Rubber	HJ3	HJ3.3A	Araneae	Salticidae	Phaeacius	AraSalt029	1	HJ3.3A.2017AraSalt029
Harapan Rainforest	Jungle Rubber	HJ4	HJ4.2A	Araneae	Salticidae	Phaeacius	AraSalt029	1	HJ4.2A.2017AraSalt029
Harapan Rainforest	Rubber	HR1	HR1.1A	Araneae	Salticidae	Phaeacius	AraSalt029	4	HR1.1A.2017AraSalt029
Harapan Rainforest	Rubber	HR1	HR1.2A	Araneae	Salticidae	Phaeacius	AraSalt029	1	HR1.2A.2017AraSalt029
Harapan Rainforest	Rubber	HR1	HR1.3A	Araneae	Salticidae	Phaeacius	AraSalt029	1	HR1.3A.2017AraSalt029
Harapan Rainforest	Rubber	HR3	HR3.2A	Araneae	Salticidae	Phaeacius	AraSalt029	2	HR3.2A.2017AraSalt029
Harapan Rainforest	Rubber	HR3	HR3.3A	Araneae	Salticidae	Phaeacius	AraSalt029	2	HR3.3A.2017AraSalt029
Harapan Rainforest	Rubber	HR4	HR4.2A	Araneae	Salticidae	Phaeacius	AraSalt029	2	HR4.2A.2017AraSalt029
Harapan Rainforest	Rubber	HR4	HR4.3A	Araneae	Salticidae	Phaeacius	AraSalt029	1	HR4.3A.2017AraSalt029
Bukit Duabelas	Jungle Rubber	BJ6	BJ6.1	Araneae	Salticidae	Portia	AraSalt030	1	BJ6.1.2017AraSalt030
Bukit Duabelas	Oil Palm	BO4	BO4.3A	Araneae	Salticidae	NA	AraSalt032	1	BO4.3A.2017AraSalt032
Harapan Rainforest	Oil Palm	HO4	HO4.1A	Araneae	Salticidae	NA	AraSalt032	1	HO4.1A.2017AraSalt032
Harapan Rainforest	Oil Palm	HO3	HO3.2A	Araneae	Salticidae	Myrmarachne	AraSalt040	1	HO3.2A.2017AraSalt040
Harapan Rainforest	Rubber	HR1	HR1.2A	Araneae	Salticidae	Myrmarachne	AraSalt040	1	HR1.2A.2017AraSalt040
Bukit Duabelas	Rubber	BR2	BR2.1A	Araneae	Salticidae	NA	AraSalt043	1	BR2.1A.2017AraSalt043
Bukit Duabelas	Rubber	BR3	BR3.3A	Araneae	Salticidae	NA	AraSalt043	1	BR3.3A.2017AraSalt043
Bukit Duabelas	Rubber	BR4	BR4.1A	Araneae	Salticidae	NA	AraSalt043	1	BR4.1A.2017AraSalt043
Harapan Rainforest	Forest	HF1	HF1.1A	Araneae	Salticidae	NA	AraSalt043	1	HF1.1A.2017AraSalt043
Harapan Rainforest	Forest	HF2	HF2.1A	Araneae	Salticidae	NA	AraSalt043	1	HF2.1A.2017AraSalt043
Harapan Rainforest	Jungle Rubber	HJ1	HJ1.2A	Araneae	Salticidae	NA	AraSalt043	1	HJ1.2A.2017AraSalt043
Harapan Rainforest	Jungle Rubber	HJ4	HJ4.3A	Araneae	Salticidae	NA	AraSalt043	1	HJ4.3A.2017AraSalt043
Harapan Rainforest	Rubber	HR2	HR2.2A	Araneae	Salticidae	NA	AraSalt043	1	HR2.2A.2017AraSalt043
Harapan Rainforest	Rubber	HR2	HR2.3A	Araneae	Salticidae	NA	AraSalt043	5	HR2.3A.2017AraSalt043
Harapan Rainforest	Jungle Rubber	HJ3	HJ3.2A	Araneae	Salticidae	NA	AraSalt045	2	HJ3.2A.2017AraSalt045
Bukit Duabelas	Jungle Rubber	BJ4	BJ4.2	Araneae	Salticidae	Mantisatta	AraSalt046	1	BJ4.2.2017AraSalt046
Bukit Duabelas	Rubber	BR1	BR1.2A	Araneae	Salticidae	Mantisatta	AraSalt046	2	BR1.2A.2017AraSalt046
Bukit Duabelas	Rubber	BR2	BR2.1A	Araneae	Salticidae	Mantisatta	AraSalt046	2	BR2.1A.2017AraSalt046
Harapan Rainforest	Jungle Rubber	HJ2	HJ2.2A	Araneae	Salticidae	Mantisatta	AraSalt046	1	HJ2.2A.2017AraSalt046
Harapan Rainforest	Rubber	HR1	HR1.2A	Araneae	Salticidae	Mantisatta	AraSalt046	1	HR1.2A.2017AraSalt046
Harapan Rainforest	Rubber	HR1	HR1.3A	Araneae	Salticidae	Mantisatta	AraSalt046	1	HR1.3A.2017AraSalt046
Harapan Rainforest	Rubber	HR2	HR2.2A	Araneae	Salticidae	Mantisatta	AraSalt046	2	HR2.2A.2017AraSalt046
Bukit Duabelas	Forest	BF1	BF1.2A	Araneae	Salticidae	Mantisatta	AraSalt047	1	BF1.2A.2017AraSalt047
Bukit Duabelas	Jungle Rubber	BJ5	BJ5.2	Araneae	Salticidae	Mantisatta	AraSalt047	3	BJ5.2.2017AraSalt047
Harapan Rainforest	Forest	HF2	HF2.1A	Araneae	Salticidae	Mantisatta	AraSalt047	2	HF2.1A.2017AraSalt047
Harapan Rainforest	Forest	HF3	HF3.3A	Araneae	Salticidae	Mantisatta	AraSalt047	1	HF3.3A.2017AraSalt047
Harapan Rainforest	Jungle Rubber	HJ1	HJ1.1A	Araneae	Salticidae	Mantisatta	AraSalt047	1	HJ1.1A.2017AraSalt047
Harapan Rainforest	Jungle Rubber	HJ2	HJ2.2A	Araneae	Salticidae	Mantisatta	AraSalt047	1	HJ2.2A.2017AraSalt047
Harapan Rainforest	Jungle Rubber	HJ2	HJ2.1A	Araneae	Salticidae	Mantisatta	AraSalt047	1	HJ2.1A.2017AraSalt047
Harapan Rainforest	Jungle Rubber	HJ4	HJ4.1A	Araneae	Salticidae	Mantisatta	AraSalt047	1	HJ4.1A.2017AraSalt047
Bukit Duabelas	Rubber	BR4	BR4.1A	Araneae	Salticidae	NA	AraSalt049	1	BR4.1A.2017AraSalt049
Harapan Rainforest	Forest	HF4	HF4.1A	Araneae	Salticidae	NA	AraSalt049	1	HF4.1A.2017AraSalt049
Bukit Duabelas	Forest	BF1	BF1.2A	Araneae	Salticidae	Myrmarachne	AraSalt050	1	BF1.2A.2017AraSalt050
Bukit Duabelas	Jungle Rubber	BJ6	BJ6.1	Araneae	Salticidae	Myrmarachne	AraSalt050	1	BJ6.1.2017AraSalt050
Bukit Duabelas	Oil Palm	BO4	BO4.1A	Araneae	Salticidae	Myrmarachne	AraSalt050	2	BO4.1A.2017AraSalt050
Bukit Duabelas	Oil Palm	BO4	BO4.2A	Araneae	Salticidae	Myrmarachne	AraSalt050	1	BO4.2A.2017AraSalt050
Harapan Rainforest	Forest	HF1	HF1.2A	Araneae	Salticidae	Myrmarachne	AraSalt050	1	HF1.2A.2017AraSalt050
Harapan Rainforest	Jungle Rubber	HJ1	HJ1.2A	Araneae	Salticidae	Myrmarachne	AraSalt050	1	HJ1.2A.2017AraSalt050
Harapan Rainforest	Jungle Rubber	HJ3	HJ3.1A	Araneae	Salticidae	Myrmarachne	AraSalt050	1	HJ3.1A.2017AraSalt050
Harapan Rainforest	Oil Palm	HO2	HO2.3A	Araneae	Salticidae	Myrmarachne	AraSalt050	1	HO2.3A.2017AraSalt050
Harapan Rainforest	Oil Palm	HO3	HO3.2A	Araneae	Salticidae	Myrmarachne	AraSalt050	2	HO3.2A.2017AraSalt050
Harapan Rainforest	Oil Palm	HO4	HO4.1A	Araneae	Salticidae	Myrmarachne	AraSalt050	2	HO4.1A.2017AraSalt050
Harapan Rainforest	Oil Palm	HO4	HO4.3A	Araneae	Salticidae	Myrmarachne	AraSalt050	1	HO4.3A.2017AraSalt050
Harapan Rainforest	Rubber	HR1	HR1.1A	Araneae	Salticidae	Myrmarachne	AraSalt050	1	HR1.1A.2017AraSalt050
Harapan Rainforest	Rubber	HR1	HR1.3A	Araneae	Salticidae	Myrmarachne	AraSalt050	1	HR1.3A.2017AraSalt050
Harapan Rainforest	Rubber	HR3	HR3.1A	Araneae	Salticidae	Myrmarachne	AraSalt050	1	HR3.1A.2017AraSalt050
Bukit Duabelas	Oil Palm	BO3	BO3.2A	Araneae	Salticidae	NA	AraSalt053	1	BO3.2A.2017AraSalt053
Bukit Duabelas	Oil Palm	BO4	BO4.1A	Araneae	Salticidae	NA	AraSalt053	1	BO4.1A.2017AraSalt053
Bukit Duabelas	Oil Palm	BO4	BO4.3A	Araneae	Salticidae	NA	AraSalt053	2	BO4.3A.2017AraSalt053
Harapan Rainforest	Jungle Rubber	HJ2	HJ2.1A	Araneae	Salticidae	NA	AraSalt053	1	HJ2.1A.2017AraSalt053
Harapan Rainforest	Jungle Rubber	HJ3	HJ3.3A	Araneae	Salticidae	NA	AraSalt053	1	HJ3.3A.2017AraSalt053
Harapan Rainforest	Jungle Rubber	HJ3	HJ3.2A	Araneae	Salticidae	NA	AraSalt053	1	HJ3.2A.2017AraSalt053
Harapan Rainforest	Oil Palm	HO2	HO2.2A	Araneae	Salticidae	NA	AraSalt053	1	HO2.2A.2017AraSalt053
Harapan Rainforest	Oil Palm	HO2	HO2.1A	Araneae	Salticidae	NA	AraSalt053	2	HO2.1A.2017AraSalt053
Harapan Rainforest	Oil Palm	HO4	HO4.2A	Araneae	Salticidae	NA	AraSalt053	1	HO4.2A.2017AraSalt053
Harapan Rainforest	Oil Palm	HO4	HO4.1A	Araneae	Salticidae	NA	AraSalt053	1	HO4.1A.2017AraSalt053
Bukit Duabelas	Jungle Rubber	BJ6	BJ6.1	Araneae	Salticidae	Simaetha	AraSalt054	1	BJ6.1.2017AraSalt054
Bukit Duabelas	Oil Palm	BO3	BO3.1A	Araneae	Salticidae	Simaetha	AraSalt054	1	BO3.1A.2017AraSalt054
Harapan Rainforest	Forest	HF2	HF2.2A	Araneae	Salticidae	Simaetha	AraSalt054	1	HF2.2A.2017AraSalt054
Harapan Rainforest	Forest	HF3	HF3.3A	Araneae	Salticidae	Simaetha	AraSalt054	1	HF3.3A.2017AraSalt054
Bukit Duabelas	Jungle Rubber	BJ6	BJ6.2	Araneae	Salticidae	Ptocasius	AraSalt055	1	BJ6.2.2017AraSalt055
Bukit Duabelas	Oil Palm	BO5	BO5.1A	Araneae	Salticidae	Ptocasius	AraSalt055	1	BO5.1A.2017AraSalt055
Bukit Duabelas	Oil Palm	BO5	BO5.3A	Araneae	Salticidae	Ptocasius	AraSalt055	1	BO5.3A.2017AraSalt055
Bukit Duabelas	Jungle Rubber	BJ3	BJ3.1	Araneae	Salticidae	Myrmarachne	AraSalt056	1	BJ3.1.2017AraSalt056
Bukit Duabelas	Jungle Rubber	BJ4	BJ4.1	Araneae	Salticidae	Myrmarachne	AraSalt056	4	BJ4.1.2017AraSalt056
Bukit Duabelas	Oil Palm	BO5	BO5.3A	Araneae	Salticidae	Myrmarachne	AraSalt056	1	BO5.3A.2017AraSalt056
Harapan Rainforest	Oil Palm	HO3	HO3.1A	Araneae	Salticidae	Myrmarachne	AraSalt056	1	HO3.1A.2017AraSalt056
Harapan Rainforest	Rubber	HR1	HR1.2A	Araneae	Salticidae	Myrmarachne	AraSalt058	1	HR1.2A.2017AraSalt058
Harapan Rainforest	Rubber	HR3	HR3.1A	Araneae	Salticidae	Myrmarachne	AraSalt058	1	HR3.1A.2017AraSalt058
Bukit Duabelas	Forest	BF4	BF4.2A	Araneae	Salticidae	NA	AraSalt059	1	BF4.2A.2017AraSalt059
Bukit Duabelas	Jungle Rubber	BJ3	BJ3.1	Araneae	Salticidae	NA	AraSalt059	1	BJ3.1.2017AraSalt059
Harapan Rainforest	Jungle Rubber	HJ2	HJ2.2A	Araneae	Salticidae	NA	AraSalt059	1	HJ2.2A.2017AraSalt059
Harapan Rainforest	Jungle Rubber	HJ2	HJ2.3A	Araneae	Salticidae	NA	AraSalt059	1	HJ2.3A.2017AraSalt059
Harapan Rainforest	Jungle Rubber	HJ4	HJ4.2A	Araneae	Salticidae	NA	AraSalt059	1	HJ4.2A.2017AraSalt059
Harapan Rainforest	Jungle Rubber	HJ4	HJ4.3A	Araneae	Salticidae	NA	AraSalt059	1	HJ4.3A.2017AraSalt059
Harapan Rainforest	Jungle Rubber	HJ1	HJ1.3A	Araneae	Salticidae	NA	AraSalt060	1	HJ1.3A.2017AraSalt060
Bukit Duabelas	Forest	BF2	BF2.1A	Araneae	Salticidae	Pystira	AraSalt060	1	BF2.1A.2017AraSalt060
Bukit Duabelas	Jungle Rubber	BJ4	BJ4.1	Araneae	Salticidae	Pystira	AraSalt060	1	BJ4.1.2017AraSalt060
Harapan Rainforest	Jungle Rubber	HJ3	HJ3.2A	Araneae	Salticidae	NA	AraSalt061	1	HJ3.2A.2017AraSalt061
Harapan Rainforest	Rubber	HR3	HR3.2A	Araneae	Salticidae	NA	AraSalt061	1	HR3.2A.2017AraSalt061
Bukit Duabelas	Forest	BF4	BF4.2A	Araneae	Salticidae	NA	AraSalt063	1	BF4.2A.2017AraSalt063
Bukit Duabelas	Rubber	BR3	BR3.1A	Araneae	Salticidae	NA	AraSalt063	1	BR3.1A.2017AraSalt063
Bukit Duabelas	Rubber	BR3	BR3.3A	Araneae	Salticidae	NA	AraSalt063	1	BR3.3A.2017AraSalt063
Harapan Rainforest	Rubber	HR1	HR1.2A	Araneae	Salticidae	NA	AraSalt063	1	HR1.2A.2017AraSalt063
Harapan Rainforest	Rubber	HR1	HR1.3A	Araneae	Salticidae	NA	AraSalt063	1	HR1.3A.2017AraSalt063
Harapan Rainforest	Rubber	HR2	HR2.2A	Araneae	Salticidae	NA	AraSalt063	1	HR2.2A.2017AraSalt063
Bukit Duabelas	Oil Palm	BO2	BO2.2A	Araneae	Salticidae	NA	AraSalt065	1	BO2.2A.2017AraSalt065
Bukit Duabelas	Oil Palm	BO4	BO4.1A	Araneae	Salticidae	NA	AraSalt065	1	BO4.1A.2017AraSalt065
Bukit Duabelas	Oil Palm	BO5	BO5.1A	Araneae	Salticidae	NA	AraSalt065	1	BO5.1A.2017AraSalt065
Bukit Duabelas	Oil Palm	BO5	BO5.2A	Araneae	Salticidae	NA	AraSalt065	1	BO5.2A.2017AraSalt065
Harapan Rainforest	Oil Palm	HO1	HO1.1A	Araneae	Salticidae	NA	AraSalt065	4	HO1.1A.2017AraSalt065
Harapan Rainforest	Oil Palm	HO1	HO1.2A	Araneae	Salticidae	NA	AraSalt065	2	HO1.2A.2017AraSalt065
Harapan Rainforest	Oil Palm	HO2	HO2.2A	Araneae	Salticidae	NA	AraSalt065	1	HO2.2A.2017AraSalt065
Harapan Rainforest	Oil Palm	HO2	HO2.1A	Araneae	Salticidae	NA	AraSalt065	3	HO2.1A.2017AraSalt065
Bukit Duabelas	Rubber	BR1	BR1.1A	Araneae	Salticidae	Mantisatta	AraSalt066	1	BR1.1A.2017AraSalt066
Bukit Duabelas	Rubber	BR3	BR3.1A	Araneae	Salticidae	Mantisatta	AraSalt066	1	BR3.1A.2017AraSalt066
Bukit Duabelas	Rubber	BR4	BR4.3A	Araneae	Salticidae	Mantisatta	AraSalt066	1	BR4.3A.2017AraSalt066
Harapan Rainforest	Rubber	HR1	HR1.2A	Araneae	Salticidae	Mantisatta	AraSalt066	3	HR1.2A.2017AraSalt066
Harapan Rainforest	Rubber	HR2	HR2.2A	Araneae	Salticidae	Mantisatta	AraSalt066	1	HR2.2A.2017AraSalt066
Harapan Rainforest	Oil Palm	HO3	HO3.2A	Araneae	Salticidae	Myrmarachne	AraSalt067	1	HO3.2A.2017AraSalt067
Bukit Duabelas	Jungle Rubber	BJ4	BJ4.1	Araneae	Salticidae	Uroballus	AraSalt069	1	BJ4.1.2017AraSalt069
Bukit Duabelas	Jungle Rubber	BJ6	BJ6.1	Araneae	Salticidae	Uroballus	AraSalt069	2	BJ6.1.2017AraSalt069
Harapan Rainforest	Jungle Rubber	HJ2	HJ2.1A	Araneae	Salticidae	Uroballus	AraSalt069	13	HJ2.1A.2017AraSalt069
Harapan Rainforest	Jungle Rubber	HJ3	HJ3.3A	Araneae	Salticidae	Uroballus	AraSalt069	1	HJ3.3A.2017AraSalt069
Harapan Rainforest	Jungle Rubber	HJ3	HJ3.1A	Araneae	Salticidae	Uroballus	AraSalt069	1	HJ3.1A.2017AraSalt069
Harapan Rainforest	Jungle Rubber	HJ4	HJ4.2A	Araneae	Salticidae	Uroballus	AraSalt069	1	HJ4.2A.2017AraSalt069
Harapan Rainforest	Jungle Rubber	HJ1	HJ1.2A	Araneae	Salticidae	NA	AraSalt073	1	HJ1.2A.2017AraSalt073
Bukit Duabelas	Oil Palm	BO2	BO2.2A	Araneae	Salticidae	NA	AraSalt074	1	BO2.2A.2017AraSalt074
Harapan Rainforest	Forest	HF3	HF3.3A	Araneae	Salticidae	NA	AraSalt077	1	HF3.3A.2017AraSalt077
Bukit Duabelas	Forest	BF4	BF4.2A	Araneae	Salticidae	Artabrus	AraSalt078	1	BF4.2A.2017AraSalt078
Bukit Duabelas	Forest	BF4	BF4.1A	Araneae	Salticidae	Artabrus	AraSalt078	1	BF4.1A.2017AraSalt078
Harapan Rainforest	Forest	HF1	HF1.1A	Araneae	Salticidae	Artabrus	AraSalt078	1	HF1.1A.2017AraSalt078
Bukit Duabelas	Jungle Rubber	BJ3	BJ3.2	Araneae	Salticidae	NA	AraSalt080	1	BJ3.2.2017AraSalt080
Bukit Duabelas	Jungle Rubber	BJ5	BJ5.3	Araneae	Salticidae	NA	AraSalt080	1	BJ5.3.2017AraSalt080
Bukit Duabelas	Oil Palm	BO3	BO3.1A	Araneae	Salticidae	NA	AraSalt080	2	BO3.1A.2017AraSalt080
Bukit Duabelas	Oil Palm	BO4	BO4.1A	Araneae	Salticidae	NA	AraSalt080	1	BO4.1A.2017AraSalt080
Bukit Duabelas	Oil Palm	BO4	BO4.2A	Araneae	Salticidae	NA	AraSalt080	4	BO4.2A.2017AraSalt080
Bukit Duabelas	Oil Palm	BO4	BO4.3A	Araneae	Salticidae	NA	AraSalt080	1	BO4.3A.2017AraSalt080
Harapan Rainforest	Forest	HF3	HF3.1A	Araneae	Salticidae	NA	AraSalt080	1	HF3.1A.2017AraSalt080
Harapan Rainforest	Jungle Rubber	HJ4	HJ4.3A	Araneae	Salticidae	NA	AraSalt080	2	HJ4.3A.2017AraSalt080
Harapan Rainforest	Oil Palm	HO1	HO1.3A	Araneae	Salticidae	NA	AraSalt080	3	HO1.3A.2017AraSalt080
Harapan Rainforest	Oil Palm	HO1	HO1.1A	Araneae	Salticidae	NA	AraSalt080	3	HO1.1A.2017AraSalt080
Harapan Rainforest	Oil Palm	HO2	HO2.2A	Araneae	Salticidae	NA	AraSalt080	1	HO2.2A.2017AraSalt080
Harapan Rainforest	Oil Palm	HO2	HO2.1A	Araneae	Salticidae	NA	AraSalt080	2	HO2.1A.2017AraSalt080
Harapan Rainforest	Oil Palm	HO4	HO4.2A	Araneae	Salticidae	NA	AraSalt080	1	HO4.2A.2017AraSalt080
Harapan Rainforest	Oil Palm	HO4	HO4.3A	Araneae	Salticidae	NA	AraSalt080	1	HO4.3A.2017AraSalt080
Harapan Rainforest	Rubber	HR4	HR4.1A	Araneae	Salticidae	NA	AraSalt080	1	HR4.1A.2017AraSalt080
Bukit Duabelas	Oil Palm	BO4	BO4.3A	Araneae	Salticidae	NA	AraSalt081	1	BO4.3A.2017AraSalt081
Bukit Duabelas	Oil Palm	BO4	BO4.2A	Araneae	Salticidae	NA	AraSalt082	1	BO4.2A.2017AraSalt082
Harapan Rainforest	Oil Palm	HO2	HO2.1A	Araneae	Salticidae	NA	AraSalt082	1	HO2.1A.2017AraSalt082
Harapan Rainforest	Oil Palm	HO4	HO4.2A	Araneae	Salticidae	NA	AraSalt082	1	HO4.2A.2017AraSalt082
Bukit Duabelas	Oil Palm	BO4	BO4.2A	Araneae	Salticidae	NA	AraSalt083	2	BO4.2A.2017AraSalt083
Bukit Duabelas	Oil Palm	BO5	BO5.1A	Araneae	Salticidae	NA	AraSalt083	1	BO5.1A.2017AraSalt083
Harapan Rainforest	Oil Palm	HO4	HO4.2A	Araneae	Salticidae	NA	AraSalt083	1	HO4.2A.2017AraSalt083
Harapan Rainforest	Oil Palm	HO4	HO4.1A	Araneae	Salticidae	NA	AraSalt083	2	HO4.1A.2017AraSalt083
Bukit Duabelas	Oil Palm	BO2	BO2.3A	Araneae	Salticidae	NA	AraSalt084	2	BO2.3A.2017AraSalt084
Harapan Rainforest	Oil Palm	HO3	HO3.2A	Araneae	Salticidae	NA	AraSalt084	1	HO3.2A.2017AraSalt084
Bukit Duabelas	Oil Palm	BO2	BO2.1A	Araneae	Salticidae	NA	AraSalt086	1	BO2.1A.2017AraSalt086
Bukit Duabelas	Oil Palm	BO4	BO4.1A	Araneae	Salticidae	NA	AraSalt086	1	BO4.1A.2017AraSalt086
Bukit Duabelas	Oil Palm	BO5	BO5.1A	Araneae	Salticidae	NA	AraSalt086	1	BO5.1A.2017AraSalt086
Harapan Rainforest	Oil Palm	HO1	HO1.2A	Araneae	Salticidae	NA	AraSalt086	1	HO1.2A.2017AraSalt086
Harapan Rainforest	Oil Palm	HO3	HO3.1A	Araneae	Salticidae	NA	AraSalt086	1	HO3.1A.2017AraSalt086
Harapan Rainforest	Oil Palm	HO4	HO4.1A	Araneae	Salticidae	NA	AraSalt086	4	HO4.1A.2017AraSalt086
Harapan Rainforest	Oil Palm	HO4	HO4.2A	Araneae	Salticidae	NA	AraSalt086	1	HO4.2A.2017AraSalt086
Bukit Duabelas	Jungle Rubber	BJ4	BJ4.1	Araneae	Salticidae	NA	AraSalt087	3	BJ4.1.2017AraSalt087
Harapan Rainforest	Forest	HF1	HF1.2A	Araneae	Salticidae	NA	AraSalt087	1	HF1.2A.2017AraSalt087
Harapan Rainforest	Forest	HF3	HF3.1A	Araneae	Salticidae	NA	AraSalt087	1	HF3.1A.2017AraSalt087
Harapan Rainforest	Forest	HF4	HF4.1A	Araneae	Salticidae	NA	AraSalt087	1	HF4.1A.2017AraSalt087
Bukit Duabelas	Jungle Rubber	BJ4	BJ4.1	Araneae	Salticidae	NA	AraSalt090	1	BJ4.1.2017AraSalt090
Harapan Rainforest	Jungle Rubber	HJ2	HJ2.3A	Araneae	Salticidae	NA	AraSalt090	1	HJ2.3A.2017AraSalt090
Harapan Rainforest	Oil Palm	HO3	HO3.1A	Araneae	Salticidae	NA	AraSalt091	1	HO3.1A.2017AraSalt091
Bukit Duabelas	Forest	BF4	BF4.2A	Araneae	Salticidae	Heratemita	AraSalt092	1	BF4.2A.2017AraSalt092
Bukit Duabelas	Jungle Rubber	BJ6	BJ6.1	Araneae	Salticidae	Heratemita	AraSalt092	1	BJ6.1.2017AraSalt092
Harapan Rainforest	Forest	HF1	HF1.1A	Araneae	Salticidae	Heratemita	AraSalt092	1	HF1.1A.2017AraSalt092
Harapan Rainforest	Forest	HF3	HF3.3A	Araneae	Salticidae	Heratemita	AraSalt092	1	HF3.3A.2017AraSalt092
Harapan Rainforest	Forest	HF3	HF3.1A	Araneae	Salticidae	Heratemita	AraSalt092	2	HF3.1A.2017AraSalt092
Harapan Rainforest	Forest	HF4	HF4.1A	Araneae	Salticidae	Heratemita	AraSalt092	2	HF4.1A.2017AraSalt092
Harapan Rainforest	Rubber	HR1	HR1.1A	Araneae	Salticidae	Heratemita	AraSalt092	1	HR1.1A.2017AraSalt092
Bukit Duabelas	Forest	BF4	BF4.2A	Araneae	Salticidae	Myrmarachne	AraSalt095	1	BF4.2A.2017AraSalt095
Harapan Rainforest	Rubber	HR4	HR4.3A	Araneae	Salticidae	Myrmarachne	AraSalt095	1	HR4.3A.2017AraSalt095
Bukit Duabelas	Jungle Rubber	BJ3	BJ3.3	Araneae	Salticidae	NA	AraSalt098	1	BJ3.3.2017AraSalt098
Bukit Duabelas	Jungle Rubber	BJ4	BJ4.1	Araneae	Salticidae	NA	AraSalt099	1	BJ4.1.2017AraSalt099
Bukit Duabelas	Forest	BF2	BF2.1A	Araneae	Salticidae	NA	AraSalt100	1	BF2.1A.2017AraSalt100
Bukit Duabelas	Jungle Rubber	BJ4	BJ4.2	Araneae	Salticidae	NA	AraSalt100	1	BJ4.2.2017AraSalt100
Harapan Rainforest	Jungle Rubber	HJ1	HJ1.3A	Araneae	Salticidae	NA	AraSalt102	2	HJ1.3A.2017AraSalt102
Bukit Duabelas	Jungle Rubber	BJ4	BJ4.1	Araneae	Salticidae	NA	AraSalt104	1	BJ4.1.2017AraSalt104
Harapan Rainforest	Rubber	HR3	HR3.1A	Araneae	Salticidae	NA	AraSalt104	1	HR3.1A.2017AraSalt104
Bukit Duabelas	Forest	BF2	BF2.3A	Araneae	Salticidae	NA	AraSalt106	1	BF2.3A.2017AraSalt106
Bukit Duabelas	Jungle Rubber	BJ6	BJ6.1	Araneae	Salticidae	NA	AraSalt106	1	BJ6.1.2017AraSalt106
Bukit Duabelas	Forest	BF2	BF2.3A	Araneae	Salticidae	NA	AraSalt107	1	BF2.3A.2017AraSalt107
Bukit Duabelas	Forest	BF1	BF1.3A	Araneae	Salticidae	NA	AraSalt108	1	BF1.3A.2017AraSalt108
Bukit Duabelas	Oil Palm	BO5	BO5.1A	Araneae	Salticidae	Phintella	AraSalt109	1	BO5.1A.2017AraSalt109
Bukit Duabelas	Rubber	BR1	BR1.3A	Araneae	Salticidae	Phintella	AraSalt109	1	BR1.3A.2017AraSalt109
Bukit Duabelas	Rubber	BR1	BR1.1A	Araneae	Salticidae	Phintella	AraSalt109	1	BR1.1A.2017AraSalt109
Bukit Duabelas	Oil Palm	BO4	BO4.1A	Araneae	Salticidae	Telamonia	AraSalt110	1	BO4.1A.2017AraSalt110
Bukit Duabelas	Jungle Rubber	BJ4	BJ4.1	Araneae	Salticidae	NA	AraSalt111	1	BJ4.1.2017AraSalt111

## Sheet: Environmental Variables
Plot Code	Land-use System	Mean Temp. [C°]	Mean Humidity [%]	Canopy Openness [%]	Stand Structural Complexity Index	Land Use Intensity Index LUI	Aboveground Biomass [Mg * ha-1]
BF1	F	24.5	97.25	2.36	7.96659	0	230.71
BF2	F	24.48	98.62	3.35	7.24102	0	262.05
BF3	F	24.42	96.01	2.04	5.98302	0	305.66
BF4	F	24.85	94.57	2.22	4.69665	0	370.78
BJ3	J	25.42	91.38	6.39	5.82579	1.29	129.67
BJ4	J	24.92	94.56	5	7.27427	1.29	127.73
BJ5	J	25.25	93.32	5.85	7.0882	1.32	137.9
BJ6	J	25.2	93.09	4.69	8.16455	1.27	125.63
BO2	O	25.95	88.76	23.41	3.53405	4.14	72
BO3	O	25.12	92.92	13.29	3.93443	4.38	98.47
BO4	O	25.45	91.42	12.97	4.23241	4.95	90.51
BO5	O	25.67	90.86	20.61	3.46768	2.79	82.35
BR1	R	25.45	91.29	14.49	6.14566	4.22	77.62
BR2	R	25.53	89.46	12.68	3.91653	1.67	39.36
BR3	R	25.78	86.9	10.9	3.40428	4.38	36.19
BR4	R	25.64	89.76	19.43	3.7992	3.88	46.65
HF1	F	24.88	96.39	2.37	6.01422	0	364.58
HF2	F	24.91	95.11	2.56	7.20489	0	320.21
HF3	F	24.67	98.1	2.22	7.4466	0	362.28
HF4	F	24.92	95.47	3.19	7.89024	0	430.07
HJ1	J	25.37	91.91	11.39	5.98807	1.4	100.01
HJ2	J	25.06	93.75	6.85	6.60144	1.12	103.56
HJ3	J	25.13	91.5	6.76	6.80364	1.1	116.97
HJ4	J	25.13	93.61	7.48	7.27208	0.95	103.92
HO1	O	25.35	91.12	15.2	3.64131	4.23	126.23
HO2	O	25.49	91.28	11.8	2.72193	3.39	124.91
HO3	O	25.18	91.24	11.95	3.02293	7.87	104.82
HO4	O	25.39	90.94	15.91	3.46612	6.04	88.27
HR1	R	25.37	92.25	8.18	5.391	3	77.14
HR2	R	25.62	90.01	14.76	6.35353	1.65	48.2
HR3	R	25.4	91.16	15.72	3.99905	5.12	69.48
HR4	R	25.59	90.4	11.52	5.14687	2.51	83.86
owner	authors	Ana Meijide	Ana Meijide	Martyna Kotowska	Delphine Clara Zemp	Josephine Sahner	Martyna Kotowska
source	authors	Drescher et al 2016	Drescher et al 2016	Kotowska et al 2015	Zemp et al 2019	Brinkmann et al 2019	Guillaume et al 2018
