# Supplementary material for: Changes in diversity and community assembly of jumping spiders (Araneae: Salticidae) after rainforest conversion to rubber and oil palm plantations
Source: PeerJ. 2021 Mar 4;9:e11012. doi: 10.7717/peerj.11012 (PMC7937343; doi:10.7717/peerj.11012)
Supplement: Supplemental Information 12 [file peerj-09-11012-s012.zip]

Archive with 4 entries (4 files):
- 28S_alignment_ABGD.fasta
- 28S_Alignment_NRI_NTI.nex
- COI_Alignment_ABGD.fasta
- GTRIG_batch.nex
