# Supplementary material for: Changes in diversity and community assembly of jumping spiders (Araneae: Salticidae) after rainforest conversion to rubber and oil palm plantations
Source: PeerJ. 2021 Mar 4;9:e11012. doi: 10.7717/peerj.11012 (PMC7937343; doi:10.7717/peerj.11012)
Supplement: Supplemental Information 12 [file peerj-09-11012-s012.zip › 28S_alignment_ABGD.fasta]

>001.1
GCTCGGCGGACCTGCGGT--GGGA--AAACTCGGGTAGGGCTTCCCGTGACTGGGGCCGTCCTATTGCGGGGCTTCCGTCGTTCCAGACGCATTTGTCTCTCGTCCGAAGGAC-GCTGCAGCCGGTTTGGAAGTG--CAAGCGCGACGGCCTGAAGGTC-GGGTAATGGCAGGTGGCCGGCGGCTC-GCCTTGTG-TGGGTTGTCGGTTGTTAGCCGTCCCGTCAGTGGCTCGTCTCCAGACCGAGGTGTCGCGAGTCCCGTCAGG-GACTCTTCGTCTCCACCCCAGAGTTGCGGGAC-TGGTCGTGGCAAGG-G---CTCCGTATTCCCACCGTCGCACTACTAAGG-------AGTGGGCGGAGGGC-TGCGGGTCCCCGTTGGCTGCGACGGACTCGTTGGGGGCTCGAGGCTGGCAGCGAGTAGGTCGGTCACCCACCCGACCCGTCTTGAAACACGGACCAAGGAGTCTAACATGTGCGCGAGTCAATGGGTCTTGACTAGGCCCAGGGGCGC-AATGAAAGCGAAGGATTGCCTAGCGCAGTCTGAGT-G-GGGATCCCT---CTCTCTCG--GGAGGGGGCGCACCCACGACCCGTCCTAT--CCGGCTCGCCGGTTGGGCGGAGTCTGAGCGTACACGTTGGGACCCGAAAGATGGTGAACTATGCCCGGACAGGACGAGGCCAGAGGAAACTCTGGTGGAGGTCCGCAGCGGTTCTGACGTGCAAATCGATCGTCAGA
>002.1
CGCG-GCGCGCGCGGCTG--CGGA--AGTCTAAGCAGGGCTTCCCTCTGACGGGTGCCGTCCGCGGCTGCGTCTCGTGCCGTTCCAGACGCATTTGACTCTCGCCCGAAGGAC-GCTGCAGCCGGTCCGGCAGTG--CAAGCGCGACGGCCTGAAGGTC-GGGAGCCGGCAGGTGGCCGGTGGTTC-GCCTCGTTGCGGGCCGCCGGTTGTTAGCCATCCCGTCAGTGGCTCGTCGCCGGACCGTGGTGTCGCGAGTCCCCTCGCGGGACTCCTCGTCTCCTCCCCAGAG-TGGCGGGACAGACCGGGGCAAGGGT---CTTCCGTATCCGGCCGTCGCACTCCTCCGG-------AGTGGGCGGTCGGG-CGGCGGGCCCCGTTGGCCTCGGCGGACCCGCCGGGGACCGGAGGCTGGCAGCGAGTAGGTCGGTCACCCACCCGACCCGTCTTGAAACACGGACCAAGGAGTCTAACATGTGCGCGAGTCAATGGGTCTTGAACAGGCCCAGGGGCGC-AATGAAAGCGAAGGCGCGTCTTGGCGCGCGCTGAGTCGGGATCCCCG---CTCTTTTAGTGGGCGGGGCGCACCGACGACCCGTCCTAT--CCGGCTCGCCGGTTGGGCGGAGTTTGAGCGTACACGTTGGGACCCGAAAGATGGTGAACTATGCCCGGGCAGGACGAGGCCAGAGGAAACTCTGGTGGAGGTCCGCAGCGGTTCTGACGTGCAAATCGATCGTCAGA
>002.2
CCCGAGCGCACGCCCCTG--CGGA--AATTCAGGTAGGGCTTCCCTTCGACGGGTGCCGTCCGCGGGGGCGGCTTGTGCCGCTCCAGACGCATTTGACTCTCGCCCGAAGGAC-GCTGCAGCCGGTCCGGCAGTG--CAAGCGCGACGGCCTGAAGGTC-GGGAGCCGGCAGGTGGCCGGTGGTTC-GCCTCGTG-CGGGCCGCCGGTTGTTAGCCATCCCGTCAGTGGCTCGTCGCCGGACCGTGGTGTCGCGAGTCCCCTCGCGGGACTCCTCGTCTCCTCCCCAGCGATCGCGGGACAGATCGGGGCAAGGGT---CTTCCGTTACCGGCCGTCGCACTCCTCCGG-------AGTGGGCGGTTGGG-CGGCGGGCCCCGTTGGCCTCGGCGGACCCGCCGGGGACTGGAGGCTGGCAGCGAGTAGGTCGGTCACCCACCCGACCCGTCTTGAAACACGGACCAAGGAGTCTAACATGTGCGCGAGTCAATGGGTCTTGCACAGGCCCAGGGGCGC-AATGAAAGCGAAGGCGCGTCTTAGCGCGCGCCGAGTCGGGATCCCGG---CTCCCTC-GCGGGCCGGGCGCACCGACGACCCGTCCTAT--CCGGCTCGCCGGTTGGGCGGAGTTTGAGCGTACACGTTGGGACCCGAAAGATGGTGAACTATGCCCGGGCAGGACGAGGCCAGAGGAAACTCTGGTGGAGGTCCGCAGCGGTTCTGACGTGCAAATCGATCGTCAGA
>002.3
CCCGAGCGCACGCCCCTG--CGGA--AATTCAGGTAGGGCTTCCCTTCGACGGGTGCCGTCCGCGGGGGCGGCTTGTGCCGCTCCAGACGCATTTGACTCTCGCCCGAAGGAC-GCTGCAGCCGGTCCGGCAGTG--CAAGCGCGACGGCCTGAAGGTC-GGGAGCCGGCAGGTGGCCGGTGGTTC-GCCTCGTG-CGGGCCGCCGGTTGTTAGCCATCCCGTCAGTGGCTCGTCGCCGGACCGTGGTGTCGCGAGTCCCCTCGCGGGACTCCTCGTCTCCTCCCCAGCGATCGCGGGACAGATCGGGGCAAGGGT---CTTCCGTTACCGGCCGTCGCACTCCTCCGG-------AGTGGGCGGTTGGG-CGGCGGGCCCCGTTGGCCTCGGCGGACCCGCCGGGGACTGGAGGCTGGCAGCGAGTAGGTCGGTCACCCACCCGACCCGTCTTGAAACACGGACCAAGGAGTCTAACATGTGCGCGAGTCAATGGGTCTTGCACAGGCCCAGGGGCGC-AATGAAAGCGAAGGCGCGTCTTAGCGCGCGCCGAGTCGGGATCCCGG---CTCCCTC-GCGGGCCGGGCGCACCGACGACCCGTCCTAT--CCGGCTCGCCGGTTGGGCGGAGTTTGAGCGTACACGTTGGGACCCGAAAGATGGTGAACTATGCCCGGGCAGGACGAGGCCAGAGGAAACTCTGGTGGAGGTCCGCAGCGGTTCTGACGTGCAAATCGATCGTCAGA
>003.1
TGCGGCGGKCTCGTG-GACG-GGAA-GTCATGGCAGGGCTTCCCCGCGAACCGGGGCCGCCCGTCCGCGGGACCCCCGTCGTTCCAGACGCATTTGTCTCTCGTCCGAAGGAC-GCCGCAGCCGGTTCGG--CAGTGCAAGCGCGACGGCCTGAGGGCC-GGGAGACGGCAGGTGGCCGGTGGCC-CGCCTCGTTGCGGGTCGCCGGTTGTTAGCCATCCCGGCAGTGGCCCGTCGCCGGACCGTGGTGTCGCGAGTCCCCTCGGGGACTCCTCGTCTCCACCCCGGCAGTAGCGGG-ACAGACCGCGGTAGGGGCCCGGTTCCCTAACCCTCCGCCGCACTCCGAGCGAG-----TGG-GCGGGGGGGCTCCGGGCCCCCGCAGCCGCGGCGGGGTCCGTAGGGGTTCAGGAGGCTGGCGGCGAGTAGGTCGGTCACCCACCCGACCCGTCTTGAAACACGGACCAAGGAGTCTAACATGTGCGCGAGTCAATGGGTCTTGAACAGGCCCAGGGGCGC-AATGAAAGCGAAGGCCCGGCCGAGCGTCGGTTGCCGAGCGGGGATCC---CCCCGTCCAGGCGGGGGGCGCACCCGCGACCCGCCCCGT--CCGGCTCGCCGGTGGGGCGGAGTTTGAGCGTACACGTTGGGACCCGAAAGATGGTGAACTATGCCCGGACAGGACGAGGCCAGAGGAAACTCTGGTGGAGGTCCGCAGCGGTTCTGACGTGCAAATCGATCGTCAGA
>003.2
TGCGGCGGGCTCGTG-GACG-GGAA-GTCATGGCAGGGCTTCCC-GCGAACCGGGGCCGCCCGTCCGCGGGACCCCCGTCGTTCCAGACGCATTTGTCTCTCGTCCGAAGGAC-GCCGCAGCCGGTTCGG--CAGTGCAAGCGCGACGGCCTGAGGGCC-GGGAGACGGCAGGTGGCCGGTGGCC-CGCCTCGTTGCGGGTCGCCGGTTGTTAGCCATCCCGGCAGTGGCCCGTCGCCGGACCGTGGTGTCGCGAGTCCCCTCGGGGACTCCTCGTCTCCACCCCGGCAGTAGCGGG-ACAGACCGCGGTAGGGGCCCGGTTCCCTAACCCTCCGCCGCACTCCGAGCGAG-----TGG-GCGGGGGGGCTCCGGGCCCCCGCAGCCGCGGCGGGGTCCGTAGGGGTTCAGGAGGCTGGCGGCGAGTAGGTCGGTCACCCACCCGACCCGTCTTGAAACACGGACCAAGGAGTCTAACATGTGCGCGAGTCAATGGGTCTTGAACAGGCCCAGGGGCGC-AATGAAAGCGAAGGCCCGGCCGAGCGTCGGTTGCCGAGCGGGGATCC---CCCCGTCCAGGCGGGGGGCGCACCCGCGACCCGCCCCGT--CCGGCTCGCCGGTGGGGCGGAGTTTGAGCGTACACGTTGGGACCCGAAAGATGGTGAACTATGCCCGGACAGGACGAGGCCAGAGGAAACTCTGGTGGAGGTCCGCAGCGGTTCTGACGTGCAAATCGATCGTCAGA
>005.1
TGCCCCGCAGACGGCGGG---GAAA-GAC---GGAAGG-GCTTCCCGAGACCGGGGCCGTTCCCCGTCGCCTTTCGTGGGGCGCCGTACGCATTTGACTCTCGTCCGAAGGAC-GCTGCAGCCGGTTCGGCAGTG--CAAACGTGACGGCCTGAAGGGC-GGGAGACGGCAGGTGGCCGGTGGATGGCTT--CGTGCCGTCCGCCGGTTGTTAGCCATCCCGTCGGTGGCTCGTCGCCGGACCGTGGTGTCGCGAGTCCCCTTCCGGGGACTCTACGTCTCCACCCCCGTTGGTTGC--GGGACGGACCGRGG-CAAGATTCTGCCGCCGAATCGTCGCACTCTTCACGAG-----TGGGCGACCAGGCGTCGGGATCCGCTGGCTCCGGCGGACCCGTGGGG--GGACAGGAGGCTGGCAGCGAGTAGGTCGGTCACCCACCCGACCCGTCTTGAAACACGGACCAAGGAGTCTAACATGTGCGCGAGTCAGTGGGTCTTGAACAGGCCCACGGGCGC-AATGAAAGCGAAGGCCTTCCGTGCGTTGGCCG--AGTCGGGATCCCTCTCTTTTAATAGGGGGGAGGGCGCACCGACAACCCGTCCTATC-CGGTACTCCCGGTTGGGCGGAGTCTGAGCGTACACGTTGGGACCCGAAAGATGGTGAACTATGCCTGGACAGGACRAGGCCAGAGGAAACTCTGGTGGAGGTCCGCAGCGGTTCTGACGTGCAAATCGATCGTCAGA
>006.1
GGGGTCGTGCGTGCTGGACCGTGCA-GGG-----------CTTCCCGGTAATGGGCGCCCTCCGGTCGCGCGGTCGCGGCCTCTCAGACGCATTTGACTCTCGTCCTGAGGAC-GCTGCAGCCGGCGGGGCAGTCGAAAA-CGTGACGTCCTGAAGGGC-GGGAGATGGCAGGTGGCCGGTGGCT-CGCATCTAGCGCGC-CGCCGGTTGATAGCCGTCCCGCCAGTGGACCGTCGCCCCGCCGTGGTCTGAGTGGGCCCCTAGCGGGCCCGTTTCTCCGTCTCCGCGCAAGCG-----GGCAGGATCGTCG--CTGGAGCGGGCAGCCGACTCGTCGCACGCGTACCG-C--GTGGACGGTCGAGTTAGT----CCGCCCCGCAGGCGGCGGCAGGGCCCGAGGAGACCGGGGGCTAGCAGCGAGTAGGTCGGTCACCCACCCGACCCGTCTTGAAACACGGACCAAGGAGTCTAACATGTGCGCGAGTCAATGGGTCTTGAACAGGCCCAGAGGCGC-AATGAAAGCAAAGGTCGGCCGAGTGCCGTCCGAGTTGG--GAT-------CCCCGTCGAGAGGCGGGGCGCACCAACGACCCGTCCCGT--CCGGCTCGCCGGTGGGGCGGTGTGTGAGCGTACACGTTGGGACCCGAAAGATGGTGAACTATGCCCGGACAGGACGAGGCCAGAGGAAACTCTGGTGGAGGTCCGCAGCGGTTCTGACGTGCAAATCGATCGTCAGA
>006.2
CGTATCGCGCTTGCTTGACCGGAAT-TCA---TGAGAGGC-TTCCCTGAAAGGGGCCGTCCGGTCGCATGCCTCGCGACTTGTGCAGACGCATTTGACTCTCGCTCGAAGGAC-GCTGCAGCCGGCGGGGCAGTGCAAA--CGCGACGGCCTGAAGGTC-GGGAGATGGCAGGTGGCCGGCGGCG-CTCCGAGTGGGCGTGTGCCGGTTGTTAGCCGTCCCGTCAGTGGCCCGTCGCCCCGCCGAGGTGTCACCAGGCCCCCTCGCGGGGCTCCTCCGTCTCCTTAAACTTTTTAAG-CGAGTGGCAGTTGC--TGGGCATAGGCCGGAGACCCGTCGCCCTCCAACAGGA--GGGGACGGTCGTCGAGCCG---GACCCGCAGGCGACGGCCTAGGCTCGCCGGAGACCGGGGGCTGGCAGCGAGTAGGTCGGTCACCCACCCGACCCGTCTTGAAACACGGACCAAGGAGTCCAACATGTGCGCGAGTCAATGGGTCTTGAACAGGCCCAGGGGCGC-AATGAAAGCAAAGGCCGGCATCACGTCGGCTCAGTCGGGATCC-------CCGGTCTCGTGC-CGGGGCGCACCGACGACCCGTCCCGT--CCGGCTCGCCGGTGGGGCGGTGTGTGAGCGTACACGTTGGGACCCGAAAGATGGTGAACTATGCCCGGACAGGACGAGGCCAGAGGAAACTCTGGTGGAGGTCCGCAGCGGTTCTGACGTGCAAATCGATCGTCAGA
>006.3
CGTATCGCGCTTGCTTGACCGGAAT-TCA---TGAGAGGC-TTCCCTGAAAGGGGCCGTCCGGTCGCATGCCTCGCGACTTGTGCAGACGCATTTGACTCTCGCTCGAAGGAC-GCTGCAGCCGGCGGGGCAGTGCAAA--CGCGACGGCCTGAAGGTC-GGGAGATGGCAGGTGGCCGGCGGCG-CTCCGAGTGGGCGTGTGCCGGTTGTTAGCCGTCCCGTCAGTGGCCCGTCGCCCCGCCGAGGTGTCACCAGGCCCCCTCGCGGGGCTCCTCCGTCTCCTTAAAACTTTTAAG-CGAGTGGCAGTTGC--TGGGCATAGGCCGGAGACCCGTCGCCCTCCAACAGGA--GGGGACGGTCGTCGAGCCG---GACCCGCAGGCGACGGCCTAGGCTCGCCGGAGACCGGGGGCTGGCAGCGAGTAGGTCGGTCACCCACCCGACCCGTCTTGAAACACGGACCAAGGAGTCCAACATGTGCGCGAGTCAATGGGTCTTGAACAGGCCCAGGGGCGC-AATGAAAGCAAAGGCCGGCATCACGTCGGCTCAGTCGGGATCC-------CCGGTCTCGTGC-CGGGGCGCACCGACGACCCGTCCCGT--CCGGCTCGCCGGTGGGGCGGTGTGTGAGCGTACACGTTGGGACCCGAAAGATGGTGAACTATGCCCGGACAGGACGAGGCCAGAGGAAACTCTGGTGGAGGTCCGCAGCGGTTCTGACGTGCAAATCGATCGTCAGA
>008.1 
GACTGCGGACG--CGGCG--GTGG--A-AGTCGGAAGGGCTTCCCCGGACGGGGGCCGTCCG-CCGTCGCGAGTTCCGTGGCTCCAGACGCATTTGTCTCTCGTCCGAAGGAC-GCTGCAGCCGGTCTGGCAGTG--CAAACGTGACGGCCTGAAGGGC-GGGAGATGGCAGGTGGCCGGTGGCCC-GCCTCGTG-CGGGTCGTCGGTTGTTAGCCGTCCCGTCAGTGGCCCGTCGCCAGACCGAGGTGTCGCGAGTCCCTCTGGG-ACTCCACGTCT-C-CACCCTGAGTTGCGGGAC-AGATCGCGGCAAGG-G---TGCCTCGC-TCTTCCGTCGCACCCCCTCGG-------TGTGGACGGAGAAG-CGCGGTGCCCCGATGGCCGTGGCGGGCCCGTTGGGGACAGGAGGCTGGCAGCGAGTAGGTCGGTCACCCACCCGACCCGTCTTGAAACACGGACCAAGGAGTCTAACATGTGCGCGAGTCAATGGGTCTTGAACAGGCCCAGGGGCGC-AATGAAAGCGAAGGACGACCTCGCGTCGTCTGAGC-G-GGGATCCCT---CTTCCTCG--GAGGGGGGCGCACTCGCGACCCGTCCTGT--GCTGCTCGCAGCTTGGGCGGAGTCTGAGCGTACACGTTGGGACCCGAAAGATGGTGAACTATGCCCGGACAGAATAAAGCCAGAGGAAACTCTGGTGGAGGTTCGCAGCGGTTCTGACGTGCAAATCGATCGTCAGA
>009.1 
GCTCAGCGGACCTGTGGT--GGGA--AAACTCGGGTAGGGCTTCCCGTGACTGGGGCCGTCCTGCTGCGGGGCTTCCGTTGTTCCAGACGCATTTGTCTCTCGTCCGAAGGAC-GCTGCAGCCGGTTTGGAAGTG--CAAGCGCGACGGCCTGAAGGTC-GGGTAATGGCAGGTGGCCGGCGGCTC-GCCTCGTG-CGGGTTGTCGGTTGTTAGCCGTCCCGTCAGTGGCTCGTCTCCAGACCGAGGTGTCGCGAGTCCCGTCAGG-GACTCTTCGTCTCCACCCCAGGGTTGCGGGAC-TGGTCGTGGCAAGG-G---CTCCGTATTCCCACCGTCGCACTACTAAGG-------AGTGGGCGGAGGGC-TGCGGGTCCCCGTTGGCTGCGACGGACTCGTTGGGGGCTCGAGGCTGGCAGCGAGTAGGTCGGTCACCCACCCGACCCGTCTTGAAACACGGACCAAGGAGTCTAACATGTGCGCGAGTCAATGGGTCTTGACTAGGCCCAGGGGCGC-AATGAAAGCGAAGGATTGCCTAGCGCAGTCTGAGT-G-GGGATCCCT---TCCCTTCT--GGGTGGGGCGCACCCACGACCCGTCCTAT--CCGGCTCGCCGGTTGGGCGGAGTCTGAGCGTACACGTTGGGACCCGAAAGATGGTGAACTATGCCCGGACAGGACGAGGCCAGAGGAAACTCTGGTGGAGGTCCGCAGCGGTTCTGACGTGCAAATCGATCGTCAGA
>009.2
GCTCGGCGGACCTGTGTC--GGGA--AAACTCGGGTAGGGCTTCCCGTGACTGGGGCCGTCCTGATACGGGGCTTCCGTCGTTCCAGACGCATTTGTCTCTCGTCCGAAGGAC-GCTGCAGCCGGTTTGGAAGTG--CAAGCGCGACGGCCTGAAGGTC-GGGTAATGGCAGGTGGCCGGCGGCTC-GCCTCGTG-CGGGTTGTCGGTTGTTAGCCGTCCCGTCAGTGGCTCGTCTCCAGACCGAGGTGTCGCGAGTCCCGTCAGG-GACTCTTCGTCTCCACCCCAGAGTTGCGAGAC-TGGTCGTGGCAAGG-G---CTCCGTATTCCCACCGTCGCACTACTAAGG-------AGTGGGCGGAGGGC-TGCGGGTCCCCGTTGGCTGCGACGGACTCGTTGGGGTCTCGAGGCTGGCAGCGAGTAGGTCGGTCACCCACCCGACCCGTCTTGAAACACGGACCAAGGAGTCTAACATGTGCGCGAGTCAATGGGTCTTGACTAGGCCCAGGGGCGC-AATGAAAGCGAAGGATTGCCTAGCGCAGTCTGAGT-G-GGGATCCCT---TCCCTTCT--GGGAGGGGCGCACCCACGACCCGTCCTAT--CCGGCTCGCCGGTTGGGCGGAGTCTGAGCGTACACGTTGGGACCCGAAAGATGGTGAACTATGCCCGGACAGGACGAGGCCAGAGGAAACTCTGGTGGAGGTCCGCAGCGGTTCTGACGTGCAAATCGATCGTCAGA
>009.3 
GCTCGCCGGACCTGCGGT--GGGA--AAACTCGGGTAGGGCTTCCCGTGACTGGGGCCGTCCTGCTGCGGGGCTTCCGTCGTTCCAGACGCATTTGTCTCTCGTCCGAAGGAC-GCTGCAGCCGGTTTGGAAGTG--CAAGCGCGACGGCCTGAAGGTC-GGGTAATGGCAGGTGGCCGGCGGCTC-GCCTTGTG-TGGGTTGTCGGTTGTTAGCCGTCCCGTCAGTGGCTCGTCTCCAGACCGAGGTGTCGCGAGTCCCGTCAGG-GACTCTTCGTCTCCACCCCAGGGTTGCGGGAC-TGGTCGTGGCAAGG-G---CTCCGTATTCCCACCGTCGCACTACTAAGG-------AGTGGGCGGAGGGC-TGCGGGTCCCCGTTGGCTGCGACGGACTCGTTGGGGGCTCGAGGCTGGCAGCGAGTAGGTCGGTCACCCACCCGACCCGTCTTGAAACACGGACCAAGGAGTCTAACATGTGCGCGAGTCAATGGGTCTTGACTAGGCCCAGGGGCGC-AATGAAAGCGAAGGATTGCCTAGCGCAGTCTGAGT-G-GGGATCCCT---CTCTCTAG--GGAGGGGGCGCACCCACGACCCGTCCTAT--CCGGCTCGCCGGTTGGGCGGAGTCTGAGCGTACACGTTGGGACCCGAAAGATGGTGAACTATGCCCGGACAGGACGAGGCCAGAGGAAACTCTGGTGGAGGTCCGCAGCGGTTCTGACGTGCAAATCGATCGTCAG-
>010.2 
GCTCGGCGGACCTGCGGT--TGGA--AGATTCGGGTAGGGCTTCCCGTGACTGGGGCCGTCCTATCGCGGGGCTTCCGCTGTTCCAGAYGCATTTGTCTCTCGTCCTRAGGAC-GCTGCAGCCGGTTTGGAAGTG--CAAGCGCGGCGGCCTGAAGGTC-GGGTAATGGCAGGTGGCCGGCGGCTC-GCCTCGTG-CGGGTTGTCGGTTGTTAGCCGTCCCGTCAGTGGCTCGTCTCCAGACCGAGGTGTCGCGAGTCCCGTCYGG-GACTCTTCGTCTCCACCCCACGGTTGCGGGAC-TGGTCGTGGCAAGG-G---CTCCGTATTCCCACCGTCGCACTACTAAGG-------AGTGGGCGGAGGGC-TGCGGGTCCCCGTTGGCTGCGACGGACTCGTTGGGGGCTTGAGGCTGGCAGCGAGTAGGTCGGTCACCCACCCGACCCGTCTTGAAACACGGACCAAGGAGTCTAACATGTGCGCGAGTCAATGGGTCTTGACTAGGCCCAGGGGCGC-AATGAAAGCGAAGGATTGCCTAGCGCAGTCTGAGT-G-GGGATCCCT---CTCTCTCG--GGAGGGGGCGCACCCACGACCCGTCCTAT--CCGGCTCGCCGGTTGGGCGGAGTCTGAGCGTACACGTTGGGACCCGAAAGATGGTGAACTATGCCCGGACAGGACGAGGCCAGAGGAAACTCTGGTGGAGGTCCGCAGCGGTTC-----------------------
>011.1 
CGTCGCGCAGAGCGCGCG---GA----------AACGG-GCTTCCCGATCCCGGGGCTGTTCCGCGCGCCCTTTCGTGCGGCGTCGTACGCATTTGACTCTCGTTCGAAGGAC-GCCGCAGCCGGTTCGGCAGTAAGCAGACGTGACGGCCTGAAGGTC-GGGAGCCGGCAGGTGGCCGGTGGCTCGCCT--CGTGCGCGCCGCCGGTTGTTAGCCTTCCCGTCGGTGGCTCGTCGCCGGACCGTGGTGTCGCTAGTCCCCCAGCGGGACTCCACGTCTCCACCCCCAGTCGGTCGC--GGGACGGACCGAGG-CAAGGCTCTGCCGTCGACCCGCCGCACTCTTCGCGAG-----TGGGCGGGCTGGCGTCGGGACCCGTTGGCCTCGGCGGACCCGTCGGGGCGTTCCGGAGGCTCGCGGCGAGTAGGTCGGTCACCCACCCGACCCGTCTTGAAACACGGACCAAGGAGTCTAACATGTGCGCGAGTCAGTGGGTCTTGAACAGGCCCACGGGCGC-AATGAAAGCGAAGGCCGTCCTCGCGGCGGCCG--AGTCGGGATCCCGTC-TCCTCCAGGGGGGGCGGGCGCACCGACGACCCGTCCTATCCGGCCTCGCCCGGTTGGGCGGAGTCTGAGCGTACACGTTGGGACCCGAAAGATGGTGAACTATGCCCGGACAGGACGAGGCCAGAGGAAACTCTGGTGGAGGTCCGCAGCGGTCTGACG-TGCAAATCGAT-------
>011.2
CGTCGCGCAGAG--CGCG---CG----------GAACG-GCTTCCCGATCCCGGGGCTGTTCCGCGCGCCCTTTCGTGCGGCGTCGTACGCATTTGACTCTCGTTCGAAGGAC-GCCGCAGCCGGTTCGGCAGTAAGCAGACGTGACGGCCTGAAGGTC-GGGAGCCGGCAGGTGGCCGGTGGCTCGCCT--CGTGCGCGCCGCCGGTTGTTAGCCTTCCCGTCGGTGGCTCGTCGCCGGACCGTGGTGTCGCTAGTCCCCCAGCGGGACTCCACGTCTCCACCCCCAGTCGGTCGC--GGGACGGACCGAGG-CAAGGCTCTGCCGTCGACCCGCCGCACTCTTCGCGAG-----TGGGCGGGCTGGCGTCGGGACCCGTTGGCCTCGGCGGACCCGTCGGGGCGTTCCGGAGGCTCGCGGCGAGTAGGTCGGTCACCCACCCGACCCGTCTTGAAACACGGACCAAGGAGTCTAACATGTGCGCGAGTCAGTGGGTCTTGAACAGGCCCACGGGCGC-AATGAAAGCGAAGGCCGTCCTCGCGGCGGCCG--AGTCGGGATCCCGTC-TCCTCCAGGGGGGGCGGGCGCACCGACGACCCGTCCTATCCGGCCTCGCCCGGTTGGGCGGAGTCTGAGCGTACACGTTGGGACCCGAAAGATGGTGAACTATGCCCGGACAGGACGAGGCCAGAGGAAACTCTGGTGGAGGTTCCGCAGCG--------------------------
>011.3
CGTCGCGCAGAGCGCGCG---------------GAACG-GCTTCCCGATCCCGGGGCGGTTCCGCGCGCCCTTTCGTGCGGCGTCGTACGCATTTGACTCTCGTTCGAAGGAC-GCCGCAGCCGGTTCGGCAGTAAGCAGACGTGACGGCCTGAAGGTC-GGGAGCCGGCAGGTGGCCGGTGGCTCGCCT--CGTGCGCGCCGCCGGTTGTTAGCCTTCCCGTCGGTGGCTCGTCGCCGGACCGTGGTGTCGCTAGTCCCCCAGCGGGACTCCACGTCTCCACC-CCAGTCGGTCGC--GGGACGGACCGAGG-CAAGGCTCTGCCGTCGACCCGCCGCACTCTTCGCGAG-----TGGGCGGGCTGGCGTCGGGACCCGTTGGCCTCGGCGGACCCGTCGGGGCGTTCCGGAGGCTCGCGGCGAGTAGGTCGGTCACCCACCCGACCCGTCTTGAAACACGGACCAAGGAGTCTAACATGTGCGCGAGTCAGTGGGTCTTGAACAGGCCCACGGGCGC-AATGAAAGCGAAGGCCGTCCTCGCGGCGGCCG--AGTCGGGATCCCGTC-TCCTCCAGGGGGGGCGGGCGCACCGACGACCCGTCCTATCCGGCCTCGCCCGGTTGGGCGGAGTCTGAGCGTACACGTTGGGACCCGAAAGATGGTGAACTATGCCCGGACAGGACGAGGCCAGAGGAAACTCTGGTGGAGGTCCGCAGCGGTTCTGACGTGCAAATCGATCGTCAGA
>015.1
GCTCGGCGGACCCGTGGT--GGGA--AGATTCGGGTAGGGCTTCCCGTGACTGGGGCCGTCCTATCGCGGGGCTTCCGTCGTTCCAGACGCATTTGTCTCTCGTCCTAAGGAC-GCTGCAGCCGGTTTGGAAGTG--CAAGCGCGGCGGCCTGAAGGTC-GGGTAATGGCAGGTGGCCGGCGGCTC-GCCTCGTG-CGGGTTGTCGGTTGTTAGCCGTCCCGTCAGTGGCTCGTCTCCAGACCGAGGTGTCGCGAGTCCCGTCAGG-GACTCTTCGTCTCCACCCCACGGTTGCGGGAC-TGGTCGTGGCAAGG-G---CTCCGTATTCCCACCGTCGCACTACTAAGG-------AGTGGGCGGAGGGC-TGCGGGTCCCCGTTGGCTGCGACGGACTCGTTGGGGGCTCGAGGCTGGCAGCGAGTAGGTCGGTCACCCACCCGACCCGTCTTGAAACACGGACCAAGGAGTCTAACATGTGCGCGAGTCAATGGGTCTTGACTAGGCCCAGGGGCGC-AATGAAAGCGAAGGATTGCCTAGCGCAGTCTGAGT-G-GGGATCCCT---CTCTCTCG--GGAGGGGGCGCACCCACGACCCGTCCTAT--CCGGCTCGCCGGTTGGGCGGAGTCTGAGCGTACACGTTGGGACCCGAAAGATGGTGAACTATGCCCGGACAGGACGAGGCCAGAGGAAACTCTGGTGGAGGTCCGCAGCGGTTCTGACGTGCAAATCGATCGTCAGA
>015.2
GCTCGGCGGACCCGTGGT--GGGA--AGATTCGGGTAGGGCTTCCCGTGACTGGGGCCGTCCTATCGCGGGGCTTCCGTCGTTCCAGACGCATTTGTCTCTCGTCCTAAGGAC-GCTGCAGCCGGTTTGGAAGTG--CAAGCGCGGCGGCCTGAAGGTC-GGGTAATGGCAGGTGGCCGGCGGCTC-GCCTCGTG-CGGGTTGTCGGTTGTTAGCCGTCCCGTCAGTGGCTCGTCTCCAGACCGAGGTGTCGCGAGTCCCGTCAGG-GACTCTTCGTCTCCACCCCACGGTTGCGGGAC-TGGTCGTGGCAAGG-G---CTCCGTATTCCCACCGTCGCACTACTAMGG-------AGTGGGCGGAGGGC-TGCGGGTCCCCGTTGGCTGCGACGGACTCGTTGGGGGCTCGAGGCTGGCAGCGAGTAGGTCGGTCACCCACCCGACCCGTCTTGAAACACGGACCAAGGAGTCTAACATGTGCGCGAGTCAATGGGTCTTGACTAGGCCCAGGGGCGC-AATGAAAGCGAAGGATTGCCTAGCGCAGTCTGAGT-G-GGGATCCCT---CTCTCTCG--GGAGGGGGCGCACCCACGACCCGTCCTAT--CCGGCTCGCCGGTTGGGCGGAGTCTGAGCGTACACGTTGGGACCCGAAAGATGGTGAACTATGCCCGGACAGGACGAGGCCAGAGGAAACTCTGGTGGAGGTCCGCAGCGGTTCTGACGTGCAAATCGATCGTCAGA
>017.1 
GCTCGCCGGACCYGCGGT--GGGA--AAACTCGGGTAGGGCTTCCCGTGACTGGGGCCGTCCTGCTGCGGGGCTTCCGTCGTTCCAGACGCATTTGTCTCTCGTCCGAAGGAC-GCTGCAGCCGGTTTGGAAGTG--CAAGCGCGACGGCCTGAAGGTC-GGGTAATGGCAGGTGGCCGGCGGCTC-GCCTTGTG-TGGGTTGTCGGTTGTTAGCCGTCCCGTCAGTGGCTCGTCTCCAGACCGAGGTGTCGCGAGTCCCGTCAGG-GACTCTTCGTCTCCACCCCAGGGTTGCGGGAC-TGGTCGTGGCAAGG-G---CTCCGTATTCCCACCGTCGCACTACTAAGG-------AGTGGGCGGAGGGC-TGCGGGTCCCCGTTGGCTGCGACGGACTCGTTGGGGGCTCGAGGCTGGCAGCGAGTAGGTCGGTCACCCACCCGACCCGTCTTGAAACACGGACCAAGGAGTCTAACATGTGCGCGAGTCAATGGGTCTTGACTAGGCCCAGGGGCGC-AATGAAAGCGAAGGATTGCCTAGCGCAGTCTGAGT-G-GGGATCCCT---CTCTCTAG--GGAGGGGGCGCACCCACGACCCGTCCTAT--CCGGCTCGCCGGTTGGGCGGAGTCTGAGCGTACACGTTGGGACCCGAAAGATGGTGAACTATGCCCGGACAGGACGAGGCCAGAGGAAACTCTGGTGGAGGTCCGCAGCGGTTCTGACGTGCAAATCGATCGTCAGA
>017.2
GCTCGCCGGACCTGCGGT--GGGA--AAACTCGGGTAGGGCTTCCCGTGACTGGGGCCGTCCTGCTGCGGGGCTTCCGTCGTTCCAGACGCATTTGTCTCTCGTCCGAAGGAC-GCTGCAGCCGGTTTGGAAGTG--CAAGCGCGACGGCCTGAAGGTC-GGGTAATGGCAGGTGGCCGGCGGCTC-GCCTTGTG-TGGGTTGTCGGTTGTTAGCCGTCCCGTCAGTGGCTCGTCTCCAGACCGAGGTGTCGCGAGTCCCGTCAGG-GACTCTTCGTCTCCACCCCAGGGTTGCGGGAC-TGGTCGTGGCAAGG-G---CTCCGTATTCCCACCGTCGCACTACTAAGG-------AGTGGGCGGAGGGC-TGCGGGTCCCCGTTGGCTGCGACGGACTCGTTGGGGGCTCGAGGCTGGCAGCGAGTAGGTCGGTCACCCACCCGACCCGTCTTGAAACACGGACCAAGGAGTCTAACATGTGCGCGAGTCAATGGGTCTTGACTAGGCCCAGGGGCGC-AATGAAAGCGAAGGATTGCCTAGCGCAGTCTGAGT-G-GGGATCCCT---CTCTCTAG--GGAGGGGGCGCACCCACGACCCGTCCTAT--CCGGCTCGCCGGTTGGGCGGAGTCTGAGCGTACACGTTGGGACCCGAAAGATGGTGAACTATGCCCGGACAGGACGAGGCCAGAGGAAACTCTGGTGGAGGTCCGCAGCGGTTCTGACGTGCAAATCGATCGTCAGA
>017.3
GCTCGCCGGACCTGCGGT--GGGA--AAACTCGGGTAGGGCTTCCCGTGACTGGGGCCGTCCTGCTGCGGGGCTTCCGTCGTTCCAGACGCATTTGTCTCTCGTCCGAAGGAC-GCTGCAGCCGGTTTGGAAGTG--CAAGCGCGACGGCCTGAAGGTC-GGGTAATGGCAGGTGGCCGGCGGCTC-GCCTTGTG-TGGGTTGTCGGTTGTTAGCCGTCCCGTCAGTGGCTCGTCTCCAGACCGAGGTGTCGCGAGTCCCGTCAGG-GACTCTTCGTCTCCACCCCAGGGTTGCGGGAC-TGGTCGTGGCAAGG-G---CTCCGTATTCCCACCGTCGCACTACTAAGG-------AGTGGGCGGAGGGC-TGCGGGTCCCCGTTGGCTGCGACGGACTCGTTGGGGGCTCGAGGCTGGCAGCGAGTAGGTCGGTCACCCACCCGACCCGTCTTGAAACACGGACCAAGGAGTCTAACATGTGCGCGAGTCAATGGGTCTTGACTAGGCCCAGGGGCGC-AATGAAAGCGAAGGATTGCCTAGCGCAGTCTGAGT-G-GGGATCCCT---CTCTCTAG--GGAGGGGGCGCACCCACGACCCGTCCTAT--CCGGCTCGCCGGTTGGGCGGAGTCTGAGCGTACACGTTGGGACCCGAAAGATGGTGAACTATGCCCGGACAGGACGAGGCCAGAGGAAACTCTGGTGGAGGTCCGCAGCGGTTCTGACGTGCAAATCGATCGTCAGA
>018.1 
T-CCGTTCGGA-GTCCGGGAGGAAG-AATCCGAGCAGGGCTTCCGCTGTACGCGGGCCGTCTTCCCGGTCTACGTCGAGCGGCTCAGACGCATTTGTCTCTCGTCCTCGAGGACGCTGCAGCCGGTTTGGAAGTTTGCAAGCGCGACGGCCTGAAGGTC-GGGAGCTGGCAGGTGGCCGGTGGTTCCTCCTCGTCGAGGGCTATCGGTTGTTAGCCGTCCCGTCAGTGGCTCGTCTCCAGACCGAGGTGTCGCGAGTCCCTTCGGGGACTCCTCGTCTCCACCCCTGGTGGCGCGGG-ACAGGACCCGGCCAGGGTTTTCGGCGTCGA----CCGTCGCACTTCTACGGAG-----TGG-GCGGAC--GCACCGCGAGCCCGAATCGCCGGGACGGACCCGTCGGGGACCGGAGGCTGGCAGCGAGTAGGTCGGTCACCCACCCGACCCGTCTTGAAACACGGACCAAGGAGTCTAACATGTGCGCGAGTCAATGGGTCTTGACTAGGCCCATGGGCGC-AATGAAAGCGAAGGATCGCCTCGAGC-GGTCTGAGTGGGGATCCCCC---TTCTGTCTCAGGAGGGGGCGCACCCGCGACCCGTCCTAT--CCGGCTCGCCGGTTGGGCGGAGTCTGAGCGTACACGTTGGGACCCGAAAGATGGTGAACTATGCCCGGGCAGGACGAGGCCAGAGGAAACTCTGGTGGAGGTCCGCAGCGGTTCTGACGTGCAAATCGATCGTCAGA
>018.2 
T-TCGTTCGGA-GTCCGGGAGGAAG-AATCCGAGCAGGGCTTCCGCTGTACGCGGGCCGTCTTCCCGGTCTACGTCGGGCGACTCAGACGCATTTGTCTCTCGTCCTCGAGGACGCTGCAGCCGGTTTGGAAGTTTGCAAGCGCGACGGCCTGAAGGTC-GGGAGATGGCAGGTGGCCGGTGGTTCCTCCTCGTCGAGGGCTATCGGTTGTTAGCCGTCCCGTCAGTGGCTCGTCTCCAGACCGAGGTGTCGCGAGTCYCTTCGGGGACTCCACGTCTCCTCCCCCGTCGGCGCGGG-ACAGGACCCGGCCAGGGTTTTCGGCGTCGA----CCGTCGCACTTCCACGGAG-----TGG-GCGGAC--GCACCGCGAGCCTGAATCGCCGGGACGGACCCGTTGGGGACCGGAGGCTGGCAGCGAGTAGGTCGGTCACCCACCCGACCCGTCTTGAAACACGGACCAAGGAGTCTAACATGTGCGCGAGTCAATGGGTCTTGACTAGGCCCATGGGCGC-AATGAAAGCGAAGGATCGCCTCGAGC-GGTCTGAGTGGGGATCCCCC---GTCTGTCTCAGGCGGGGGCGCACCCGCGACCCGTCCTAT--CCGGCTCGCCGGTTGGGCGGAGTCTGAGCGTACACGTTGGGACCCGAAAGATGGTGAACTATGCCCGGGCAGGACGAGGCCAGAGGAAACTCTGGTGGAGGTCCGCAGCGGTTCTGACGTGCAAATCGATCGTCAGA
>019.1 
TCCGG-CGGACGACCGGGAGGAAA--CGAAAGGGCAGGGCTTCCGCCGAGCGCGGGCCGTCCTTTCGGTCGACCTCGTCCGGAGCAGACGCATTTGTCTCTCGTCCCGAGGAC-GCTGCAGCCGGTCTGGGAGTG--CAAGCGCGACGGCCTGAAGGTC-GGGAGCCGGCAGGTGGCCGGCGGCT--CGCCTCGTGCGGGCTGTCGGTTGTTAGCCTTCCCGTCAGTGGCTCGTCTCCAGACCGTGGTGTCGCGAGTCCCTTCGGG-GACTCTCCGTCTCCAC-CCCGTAGTCGCGGGACAGGGCCCGGCCAGG-G---TCTTTGACGTCGACCGTCGCACTCCCACGG-------AGTGGGCGGACGAGTCCGA-GGCCCGAATCGCCGGGACGGACCCGTTGGGGACCGGAGGCTGGCAGCGAGTAGGTCGGTCACCCACCCGACCCGTCTTGAAACACGGACCAAGGAGTCTAACATGTGCGCGAGTCGATGGGTCTTGACTAGGCCCGTGGGCGC-AATGAAAGCGAAGGACGGCCCCGCGCCGTCTGAGTGG--GGATCCCC---CTTCTCTCGGGAGGGGGGCGCACCCGCGACCCGTCCTAT--CCGGCTCGCCGGTTGGGCGGAGTCTGAGCGTACACGTTGGGACCCGAAAGATGGTGAACTATGCCCGGACAGGACGAGGCCAGAGGAAACTCTGGTGGAGGTCCGCAGCGGTTCTGACGTGCAAATCGATCGTCAGA
>019.2 
TCCGG-CGGACGACCGGGAGGAAA--CGAAAGGGCAGGGCTTCCGCCGAGCGCGGGCCGTCCTTTCGGTCGACCTCGTCCGGAGCAGACGCATTTGTCTCTCGTCCCGAGGAC-GCTGCAGCCGGTCTGGGAGTG--CAAGCGCGACGGCCTGAAGGTC-GGGAGCCGGCAGGTGGCCGGCGGCT--CGCCTCGTGCGGGCTGTCGGTTGTTAGCCTTCCCGTCAGTGGCTCGTCTCCAGACCGTGGTGTCGCGAGTCCCTTCGGG-GACTCTCCGTCTCCAC-CCCGTAGTCGCGGGACAGGGCCCGGCCAGG-G---TCTTTGACGTCGACCGTCGCACTCCCACGG-------AGTGGGCGGACGAGTCCGA-GGCCCGAATCGCCGGGACGGACCCGTTGGGGACCGGAGGCTGGCAGCGAGTAGGTCGGTCACCCACCCGACCCGTCTTGAAACACGGACCAAGGAGTCTAACATGTGCGCGAGTCGATGGGTCTTGACTAGGCCCGTGGGCGC-AATGAAAGCGAAGGACGGCCCCGCGCCGTCTGAGTGG--GGATCCCC---CTTCTCTCGGGAGGGGGGCGCACCCGCGACCCGTCCTAT--CCGGCTCGCCGGTTGGGCGGAGTCTGAGCGTACACGTTGGGACCCGAAAGATGGTGAACTATGCCCGGACAGGACGAGGCCAGAGGAAACTCTGGTGGAGGTCCGCAGCGGTTCTGACGTGCAAATCGATCGTCAGA
>021.1
GCTGCGGCATATTCGTTCTCAAGAA-GT---------T-TCTTCCTGAAGAAGGCCGTCTGAACGAAGTTTTTGCCGTGCGTCTTGCATGCAATTGTCTCTCATTCGAAGGAC-GCTGCAGCCTGTTCGGCAATG--CAAACGTGACTGCTTTATAGGC-CGGAACTGGCAGGTGACCGGTGTTTCTCCT--TGTGCGATTTGCCGGTTGTTAGCTGTCTGGTCTGTGGCTGGTCGCCGAACAGTGGTCGGTGGTTCCCTGACGGGGGATCTTACTTGCCTTCTCCTTTGGAAGCAGAACAGAACGTGGCAGGGTTTTTTATCGGTTTTCCTGTCG--CACTCGTTCC--------GTGTGGGCGGGAAAGCTGTAAATCCTGTTGGTCACGGCGGGTCTGCTGAAGGCTTGAGGCTTGCAGCGAGTAGGTCGGTCACCCACCCGACCCGTCTTGAAACACGGACCAAGGAGTCTAACATGTACGCGAGTCGGTGGATCTTGAACAGGTCCA-AAGGCGTAATGAAGGCAAAGGTTTGCTTACGCA-AGCTTAGTCGG--GATCCTT---CTTGTAT--TTCAGGAGGCGCACCGATGCCCCGTTCCGT--CCAGTTTTCTGGTGTGACGGAGGTTGAGCGTACACGTTGGGACCCGAAAGATGGTGAACTATTCCCGGGCAGGATGAAGCCAGGGGAAACTCTGGTGGAGGTCCGCAGCGGTTCTGACGTGCAAATCGATCGTCAGA
>021.3
GCTGCGGCATATTCGTTCTCAAGAA-GT---------T-TCTTCCTGAAGAAGGCCGTCTGAACGAAGTTTTTGCCGTGCGTCTTGCATGCAATTGTCTCTCATTCGAAGGAC-GCTGCAGCCTGTTCGGCAATG--CAAACGTGACTGCTTTATAGGC-CGGAACTGGCAGGTGACCGGTGTTTCTCCT--TGTGCGATTTGCCGGTTGTTAGCTGTCTGGTCTGTGGCTGGTCGCCGAACAGTGGTCGGTGGTTCCCTGACGGGGGATCTTACTTGCCTTCTCCTTTGGAAGCAGAACAGAACGTGGCAGGGTTTTTGATCGGTTTTCCTGTCG--CACTCGTTAC--------GTGTGGGCGGGAAAGCTGTAAATCCTGTTGGTCACGGCGGGTCTGCTGAAGGCTTGAGGCTTGCAGCGAGTAGGTCGGTCACCCACCCGACCCGTCTTGAAACACGGACCAAGGAGTCTAACATGTACGCGAGTCGGTGGATCTTGAACAGGTCCA-AAGGCGTAATGAAGGCAAAGGTTTGCTTACGCA-AGCTTAGTCGG--GATCCTT---CTTGTAT--TTCAGGAGGCGCACCGATGCCCCGTTCCGT--CCAGTTTTCTGGTGTGACGGAGGTTGAGCGTACACGTTGGGACCCGAAAGATGGTGAACTATTCCCGGGCAGGATGAAGCCAGGGGAAACTCTGGTGGAGGTCCGCAGCGGTTCTGACGTGCAAATC----------
>022.1 
CGTCGTGCGTGCCGAGCGGG-GAAG-AACTTCGGTAGGGCTTCCCTGTCGTCAGGGGCCGTCCCCGCCCGGCCCTGCGCGGCGTCGCATGCATTTGACTCTCGCCCGAAGGAC-GCTGCAGCCGGTTCGGCAGTG--CAAGCGTGACGGCCTGGAGGTC-GGGAGCCGGCAGGTGGCCGGTGGTTCCCTCTCGTGGGGTTCCGCCGGTTGTTAGCCATCCCGTCAGTGGCCCGTCGCCGGACCGTGGTTGCGCGAGTCCCCTCGCGGGACTCCTCGTCTCCACCCCGTCAG---TCG-CGGGACGGATCGCGG-CAGGGTCCTGGCGCCGCCTCGCCGCACTCGCCAACGAGT---GGGCGTAACGAGCGTCGGGGCCCGTTCGCTGC---GGCGGACCCGTCGGGGACCGGAGGCTGGCAGCGAGTAGGTCGGTCACCCACCCGACCCGTCTTGAAACACGGACCAAGGAGTCTAACATGTGCGCGAGTCAGTGGGTCTTGGACAGGCCCACGGGCGC-AATGAAAGCGAAGGTCGTTCCTCAGCGTCGGCCGAGTCGGGATCCC----CCCTCCCCGTGGGGGGGGCGCACCGACGACCCGTCCTCTT-CCGGCTCGCCGGTTGGGCGGAGTTTGAGCGTACACGTTGGGACCCGAAAGATGGTGAACTATGCCCGGGCAGGACGACGCCAGAGGAAACTCTGGTGGAGGTCCGCAGCGGTTCTGACGTGCAAATCGATCGTCAGA
>022.2
CGTCGTGCGTGCCGAGCGGG-GAAG-AACTTCGGTAGGGCTTCCCTGTCGTCAGGGGCCGTCCCCGCCCGGCCCTGCGCGGCGTCGCATGCATTTGACTCTCGCCCGAAGGAC-GCTGCAGCCGGTTCGGCAGTG--CAAGCGTGACGGCCTGGAGGTC-GGGAGCCGGCAGGTGGCCGGTGGTTCCCTCTCGTGGGGTTCCGCCGGTTGTTAGCCATCCCGTCAGTGGCCCGTCGCCGGACCGTGGTTGCGCGAGTCCCCTCGCGGGACTCCTCGTCTCCACCCCGTCAG---TCG-CGGGACGGATCGCGG-CAGGGTCCTGGCGCCGCCTCGCCGCACTCGCCAACGAGT---GGGCGTAACGAGCGTCGGGGCCCGTTCGCTGC---GGCGGACCCGTCGGGGACCGGAGGCTGGCAGCGAGTAGGTCGGTCACCCACCCGACCCGTCTTGAAACACGGACCAAGGAGTCTAACATGTGCGCGAGTCAGTGGGTCTTGGACAGGCCCACGGGCGC-AATGAAAGCGAAGGTCGTTCCTCAGCGTCGGCCGAGTCGGGATCCC----CCCTCCCCGTGGGGGGGGCGCACCGACGACCCGTCCTCTT-CCGGCTCGCCGGTTGGGCGGAGTTTGAGCGTACACGTTGGGACCCGAAAGATGGTGAACTATGCCCGGGCAGGACGACGCCAGAGGAAACTCTGGTGGAGGTCCGCAGCGGTTCTGACGTGCAAATCGATCGTCAGA
>022.3 
CGTCGTGCGTGCCGAGCGGG-GAAG-AACTTCGGTAGGGCTTCCCTGTCGTCAGGGGCCGTCCCCGCCCGGCCCTGCGCGGCGTCGCATGCATTTGACTCTCGCCCGAAGGAC-GCTGCAGCCGGTTCGGCAGTG--CAAGCGTGACGGCCTGGAGGTC-GGGAGCCGGCAGGTGGCCGGTGGTTCCCTCTCGTGGGGTTCCGCCGGTTGTTAGCCATCCCGTCAGTGGCCCGTCGCCGGACCGTGGTTGCGCGAGTCCCCTCGCGGGACTCCTCGTCTCCACCCCGTCAG---TCG-CGGGACGGATCGCGG-CAGGGTCCTGGCGCCGCCTCGCCGCACTCGCCAACGAGT---GGGCGTAACGAGCGTCGGGGCCCGTTCGCTGC---GGCGGACCCGTCGGGGACCGGAGGCTGGCAGCGAGTAGGTCGGTCACCCACCCGACCCGTCTTGAAACACGGACCAAGGAGTCTAACATGTGCGCGAGTCAGTGGGTCTTGGACAGGCCCACGGGCGC-AATGAAAGCGAAGGTCGTTCCTCAGCGTCGGCCGAGTCGGGATCCC----CCCTCCCCGTGGGGGGGGCGCACCGACGACCCGTCCTCTT-CCGGCTCGCCGGTTGGGCGGAGTTTGAGCGTACACGTTGGGACCCGAAAGATGGTGAACTATGCCCGGGCAGGACGACGCCAGAGGAAACTCTGGTGGAGGTCCGCAGCGGTTCTGACGTGCAAATCGATCGTCAGA
>023.1 
GCTCGGCGGACCTGCGGC--GGGA--AGACTCGGGTAGGGCTTCCCGTGACTGGGGCCGTCCTGCTGCGGGGCTTCTGTCGTTCCAGACGCATTTGTCTCTCGTCCGAAGGAC-GCTGCAGCCGGTTTGGAAGTG--CAAGCGCGACGGCCTGAAGGTC-GGGTAATGGCAGGTGGCCGGCGGCTC-GCCTCGTG-TGGGTTGTCGGTTGTTAGCCGTCCCGTCAGTGGCTCGTCTCCAGACCGAGGTGTCGCGAGTCCCGTCAGG-GACTCTTCGTCTCCACCCCAGTGTTGCGGGAC-TGGTCGTGGCAAGG-G---CTCCGTATTCCCACCGTCGCACTACTAAGG-------AGTGGGCGGAGGGC-TGCGGGTCCCCGTTGGCTGCGACGGACTCGTTGGGGGCTCGAGGCTGGCAGCGAGTAGGTCGGTCACCCACCCGACCCGTCTTGAAACACGGACCAAGGAGTCTAACATGTGCGCGAGTCAATGGGTCTTGACTAGGCCCAGGGGCGC-AATGAAAGCGAAGGACTGCCTAGCGCAGTCTGAGT-G-GGGATCCCT---CTCTCTCG--GGAGGGGGCGCACCCACGACCCGTCCTAT--CCGGCTCGCCGGTTGGGCGGAGTCTGAGCGTACACGTTGGGACCCGAAAGATGGTGAACTATGCCCGGACAGGACGAGGCCAGAGGAAACTCTGGTGGAGGTCCGCAGCGGTTCTGACGTGCAAATCGATCGTCAGA
>024.1 
GCCGCGACGCATTCGTCC-GGAAGG-AG---------CGTCTCCGTCAAGGGGGCCGTCCGGACGAATGCCTCGTCGCGCGCCTCGTACGCATTTGTCTCTCGTCCGAAGGAC-GCTGCAGCCTGTTCGGCAGTG--CAAACGTGACGGCTTGAAGGGC-CGGAAATGGCAGGTGGCCGGTGGCTCGCCT--CGTGTGATTCGCCGGTTGTTAGCCGTCCGGTCAGTGGCCCGTCGCCGGACAGTGGTCGTCGGTTCCCTTC-GGGAACCCCT---CGTCTCCTCTCAACGACGCGGGACAGGACGTGGCATGGATTC-CC---CGGTCTCTCCGTCGCACGCCCTCG--------GCGTGGGCGGGAAGACCGGGAGCCCTGTTGGTCGCGACGGACCTGCGGGAGACTCGAGGCTGGCAGCGAGTAGGTCGGTCACCCACCCGACCCGTCTTGAAACACGGACCAAGGAGTCTAACATGTGCGCGAGTCAGTGGGTCTTGAACAGGC-CCAAAGGCGCAATGAAAGCGAAGGTTTGCTTATGCA-TTCCGAGTCGG--GATCCCT---CCTCCGAGG--AGGGGGGCGCACCGATGCCCCGTCCCAT--CCAGTTCGCTGGTCGGGCGGAGGTTGAGCGTACACGTTGGGACCCGAAAGATGGTGAACTATTCCCGGGCAGGACGAGGTCAGAGGAAACTCTGGTGGAGGTCCGCAGCGGTTCTGACGTGCAAATCGATCGTCAGA
>024.2 
GCCGCGACGCATTCGTCC-GGAAGG-AG---------CGTCTCCGTCAAGGGGGCCGTCCGGACGAATGCCTCGTCGCGCGCCTCGTACGCATTTGTCTCTCGTCCGAAGGAC-GCTGCAGCCTGTTCGGCAGTG--CAAACGTGACGGCTTGAAGGGC-CGGAAATGGCAGGTGGCCGGTGGCTCGCCT--CGTGTGATTCGCCGGTTGTTAGCCGTCCGGTCAGTGGCCCGTCGCCGGACAGTGGTCGTCGGTTCCCTTC-GGGAACCCCT---CGTCTCCTCTCAACGACGCGGGACAGGACGTGGCATGGATTC-CC---CGGTCTCTCCGTCGCACGCCCTCG--------GCGTGGGCGGGAAGACCGGGAGCCCTGTTGGTCGCGACGGACCTGCGGGAGACTCGAGGCTGGCAGCGAGTAGGTCGGTCACCCACCCGACCCGTCTTGAAACACGGACCAAGGAGTCTAACATGTGCGCGAGTCAGTGGGTCTTGAACAGGC-CCAAAGGCGCAATGAAAGCGAAGGTTTGCTTATGCA-TTCCGAGTCGG--GATCCCT---CCTCCGAGG--AGGGGGGCGCACCGATGCCCCGTCCCAT--CCAGTTCGCTGGTCGGGCGGAGGTTGAGCGTACACGTTGGGACCCGAAAGATGGTGAACTATTCCCGGGCAGGACGAGGTCAGAGGAAACTCTGGTGGAGGTCCGCAGCGGTTCTGACGTGCAAATCGATCGTCAGA
>024.3 
GCCGCGACGCATTCGTCC-GGAAGG-AG---------CGTCTCCGTCAAGGGGGCCGTCCGGACGAATGCCTCGTCGCGCGCCTCGTACGCATTTGTCTCTCGTCCGAAGGAC-GCTGCAGCCTGTTCGGCAGTG--CAAACGTGACGGCTTGAAGGGC-CGGAAATGGCAGGTGGCCGGTGGCTCGCCT--CGTGTGATTCGCCGGTTGTTAGCCGTCCGGTCAGTGGCCCGTCGCCGGACAGTGGTCGTCGGTTCCCTTC-GGGAACCCCT---CGTCTCCTCTCAACGACGCGGGACAGGACGTGGCATGGATTC-CC---CGGTCTCTCCGTCGCACGCCCTCG--------GCGTGGGCGGGAAGGCCGGGAGCCCTGTTGGTCGCGACGGACCTGCGGGAGACTCGAGGCTGGCAGCGAGTAGGTCGGTCACCCACCCGACCCGTCTTGAAACACGGACCAAGGAGTCTAGCATGTGCGCGAGTCAGTGGGTCTTGAACAGGC-CCAAAGGCGCAATGAAAGCGAAGGTTTGCTTATGCA-TTCCGAGTCGG--GATCCCT---CCTCCGAGG--AGGGGGGCGCACCGATGCCCCGTCCCAT--CCAGTTCGCTGGTCGGGCGGAGGTTGAGCGTACACGTTGGGACCCGAAAGATGGTGAACTATTCCCGGGCAGGACGAGGTCAGAGGAAACTCTGGTGGAGGTCCGCAGC----------------------------
>025.1 
GCTGCGGTGCATTCGTC-CTCAAGG-AG---------CGTCTCCGTGAAGGGGGCCGTCTGGACGACAGCCTCACCGCGCGTCTCGTACGCATTTGTCTCTCACCCGAAGGAC-GCTGCAGCCTGTTCGGCAGTG--CAAACGTGACGGCTTGAAGGCT-CGGAACTGGCAGGTGGCCGGTGGTTCGCCT--CGTGCGGCTCGCCGGTTGTTAGCCGTCCGATCAGTGGCCCGTCGTCGGACAGTGGTCGTCGGTTTCCGTTCGGAAACCTCT---CGTCTCCTCATTTAGACGCAGGACAGTGCGTGGCATGGTTTTTCT---CGGTTTGCCCGTCGCACACCCTCG--------GCGTGGACGGGAAAGCTGGGAATCCTGTTGGTCGCGACGGATCTGCTGGGGACTCGAGGCTGGCAGCGAGTAGGTCGGTCACCCACCCGACCCGTCTTGAAACACGGACCAAGGAGTCTAACATGTGCGCGAGTCAATGGGTCTTGAACAGGCCCAAAGGCACAAT-GAAAGCGAAGGCTTGCTTCTGCA-AGCCGAGTCGG--GATCCTT---CCTG-TTCTTCAGGGGGGCGCACCGATACCCCGTCCCAT--CCAGTGCGCTGGTCGGGCGGAGGTTGAGCGTACACGTTGGGACCCGAAAGATGGTGAACTATTCCCGGGCAGGACGAGGTCAGAGGAAACTCTGGTGGAGGTCCGCAGCGGTTCTGACGTGCAAATCGATCGTCAGA
>025.2 
GCTGCGGTGCATTCGTC-CTCAAGG-AG---------CGTCTCCGTGAAGGGGGCCGTCTGGACGACAGCCTCACCGCGCGTCTCGTACGCATTTGTCTCTCACCCGAAGGAC-GCTGCAGCCTGTTCGGCAGTG--CAAACGTGACGGCTTGAAGGCT-CGGAACTGGCAGGTGGCCGGTGGTTCGCCT--CGTGCGGCTCGCCGGTTGTTAGCCGTCCGATCAGTGGCCCGTCGTCGGACAGTGGTCGTCGGTTTCCGTTCGGAAACCTCT---CGTCTCCTCATTTAGACGCAGGACAGTGCGTGGCATGGTTTTTCT---CGGTTTGCCCGTCGCACACCCTCG--------GCGTGGACGGGAAAGCTGGGAATCCTGTTGGTCGCGACGGATCTGCTGGGGACTCGAGGCTGGCAGCGAGTAGGTCGGTCACCCACCCGACCCGTCTTGAAACACGGACCAAGGAGTCTAACATGTGCGCGAGTCAATGGGTCTTGAACAGGCCCAAAGGCACAAT-GAAAGCGAAGGCTTGCTTCTGCA-AGCCGAGTCGG--GATCCTT---CCTG-TTCTTCAGGGGGGCGCACCGATACCCCGTCCCAT--CCAGTGCGCTGGTCGGGCGGAGGTTGAGCGTACACGTTGGGACCCGAAAGATGGTGAACTATTCCCGGGCAGGACGAGGTCAGAGGAAACTCTGGTGGAGGTCCGCAGCGGTTCTGACGTGCAAATCGATCGTCAGA
>025.3 
GCTGCGGTGCATTCGTC-CTCAAGG-AG---------CGTCTCCGTGAAGGGGGCCGTCTGGACGACAGCCTCACCGCGCGTCTCGTACGCATTTGTCTCTCACCCGAAGGAC-GCTGCAGCCTGTTCGGCAGTG--CAAACGTGACGGCTTGAAGGCT-CGGAACTGGCAGGTGGCCGGTGGTTCGCCT--CGTGCCGCTCGCCGGTTGTTAGCCGTCCGATCAGTGGCCCGTCGTCGGACAGTGGTCGTCGGTTTCCGTTCGGAAACCTCT---CGTCTCCTCATTTAGACGCAGGACAGTGCGTGGCATGGTTTTTCT---CGGTTTGCCCGTCGCACACCCTCG--------GCGTGGACGGGAAAGCTGGGAATCCTGTTGGTCGCGACGGATCTGCTGGGGACTCGAGGCTGGCAGCGAGTAGGTCGGTCACCCACCCGACCCGTCTTGAAACACGGACCAAGGAGTCTAACATGTGCGCGAGTCAATGGGTCTTGAACAGGCCCAAAGGCACAAT-GAAAGCGAAGGCTTGCTTCTGCA-AGCCGAGTCGG--GATCCTT---CCTG-TTCTTCAGGGGGGCGCACCGATACCCCGTCCCAT--CCAGTGCGCTGGTCGGGCGGAGGTTGAGCGTACACGTTGGGACCCGAAAGATGGTGAACTATTCCCGGGCAGGACGAGGTCAGAGGAAACTCTGGTGGAGGTCCGCAGCGCAAGGGGCGAAAGACTAATCGAACCAG
>026.1 
GCTCGGCAGACCTGTGGC--GGGA--AGACTCGGGTAGGGCTTCCCGTGACTGGGGCCGTCCTGCTGCGGGGCTTCTGTCGTTCCAGACGCATTTGTCTCTCGTCCGAAGGAC-GCTGCAGCCGGTTTGGAAGTG--CAAGCGCGGCGGCCTGAAGGTC-GGGTAATGGCAGGTGGCCGGCGGCTC-GCCTCGTG-CGGGTTGTCGGTTGTTAGCCGTCCCGTCAGTGGCTCGTCTCCAGACCGAGGTGTCGCGAGTCCCGTAAGG-GACTCTTCGTCTCCACCCCAGGGTTGCGGGAC-TGGTCGTGGCAAGG-G---CTCCGTATTCCCACCGTCGCACTACTAAGG-------AGTGGGCGGAGGGC-TGCGGGTCCCCGTTGGCTGCGACGGACCCGTCGGGGACTTGAGGCTGGCAGCGAGTAGGTCGGTCACCCACCCGACCCGTCTTGAAACACGGACCAAGGAGTCTAACATGTGCGCGAGTCAATGGGTCTTGACTAGGCCCAGGGGCGC-AATGAAAGCGAAGGATTGCCTAGCGCAGTCTGAGT-G-GGGATCCCT---TTCTCTCG--GGAAGGGGCGCACCCACGACCCGTCCTAT--CCGGCTCGCCGGTTGGGCGGAGTCTGAGCGTACACGTTGGGACCCGAAAGATGGTGAACTATGCCCGGACAGGACGAGGCCAGAGGAAACTCTGGTGGAGGTCCGCAGCGGTTCTGACGTGCAAATCGATCGTCAGA
>026.2 
GCTCGGCGGACCTGCGGC--GGGA--AGACTCGGGTAGGGCTTCCCGTGACTGGGGCCGTCCTGCTGTGGGGCTTCCGTCGTTCCAGACGCATTTGTCTCTCGTCCGAAGGAC-GCTGCAGCCGGTTTGGAAGTG--CAAGCGCGGCGGCCTGAAGGTC-GGGTAATGGCAGGTGGCCGGCGGCTC-GCCTCGTG-CGGGTTGTCGGTTGTTAGCCGTCCCGTCAGTGGCTCGTCTCCAGACCGAGGTGTCGCGAGTCCCGCGAGG-GACTCTTCGTCTCCACCCCAGAGTTGCGGGAC-TGGTCGTGGCAAGG-G---CTCCGTATTCCCACCGTCGCACTACTAAGG-------AGTGGGCGGAGGGC-TGCGGGTCCCCGTTGGCTGCGACGGACCCGTTGGGGACTTGAGGCTGGCAGCGAGTAGGTCGGTCACCCACCCGACCCGTCTTGAAACACGGACCAAGGAGTCTAACATGTGCGCGAGTCAATGGGTCTTGACTAGGCCCAGGGGCGC-AATGAAAGCGAAGGATTGCCTAGCGCAGTCTGAGT-G-GGGATCCCT---CTCTCTCG--GGAGGGGGCGCACCCACGACCCGTCCTAT--CCGGCTCGCCGGTTGGGCGGAGTCTGAGCGTACACGTTGGGACCCGAAAGATGGTGAACTATGCCCGGACAGGACGAGGCCAGAGGAAACTCTGGTGGAGGTCCGCAGCGGTTCTGACGTGCAAATCGATCGTCAGA
>026.3 
GCTCGGCGGACCTGCGGC--GGGA--AGACTCGGGTAGGGCTTCCCGTGACTGGGGCCGTCCTGCTGTGGGGCTTCCGTCGTTCCAGACGCATTTGTCTCTCGTCCGAAGGAC-GCTGCAGCCGGTTTGGAAGTG--CAAGCGCGGCGGCCTGAAGGTC-GGGTAATGGCAGGTGGCCGGCGGCTC-GCCTCGTG-CGGGTTGTCGGTTGTTAGCCGTCCCGTCAGTGGCTCGTCTCCAGACCGAGGTGTCGCGAGTCCCGCGAGG-GACTCTTCGTCTCCACCCCAGAGTTGCGGGAC-TGGTCGTGGCAAGG-G---CTCCGTATTCCCACCGTCGCACTACTAAGG-------AGTGGGCGGAGGGC-TGCGGGTCCCCGTTGGCTGCGACGGACCCGTTGGGGACTTGAGGCTGGCAGCGAGTAGGTCGGTCACCCACCCGACCCGTCTTGAAACACGGACCAAGGAGTCTAACATGTGCGCGAGTCAATGGGTCTTGACTAGGCCCAGGGGCGC-AATGAAAGCGAAGGATTGCCTAGCGCAGTCTGAGT-G-GGGATCCCT---CTCTCTCG--GGAGGGGGCGCACCCACGACCCGTCCTAT--CCGGCTCGCCGGTTGGGCGGAGTCTGAGCGTACACGTTGGGACCCGAAAGATGGTGAACTATGCCCGGACAGGACGAGGCCAGAGGAAACTCTGGTGGAGGTCCGCAGCGGTTCTGACGTGCAAATCGATCGTCAGA
>027.1 
GCTCGGCGGACCTGCGGT--GGGA--AGACTCGGGTAGGGCTTCCCGTGACTGGGGCCGTCCTGCCGCGGGGCTTCCGTCGTTCCAGACGCATTTGTCTCTCGTCCGAAGGAC-GCTGCAGCCGGTTTGGAAGTG--CAAGCGCGACGGCCTGAAGGTC-GGGTAATGGCAGGTGGCCGGCGGCTC-GCCTCGTG-CGGGTTGTCGGTTGTTAGCCGTCCCGTCAGTGGCTCGTCTCCAGACCGAGGTGTCGCTAGTCCCGTCAGG-GACTCTTCGTCTCCACCCCAGGGTTGCGGGAC-TGGTCGTGGCAAGG-G---CTCCGTATTCCCACCGTCGCACTACTAAGG-------AGTGGGCGGAGGGC-TGCGGGTCCCCGTTGGCTGCGACGGACTCGTCGGGGACTCGAGGCTGGCAGCGAGTAGGTCGGTCACCCACCCGACCCGTCTTGAAACACGGACCAAGGAGTCTAACATGTGCGCGAGTCAATGGGTCTTGACTAGGCCCAGGGGCGC-AATGAAAGCGAAGGATTGCCTAGCGCAGTCTGAGT-G-GGGATCCCT---CTCTTTCG--GGAGGGGGCGCACCCACGACCCGTCCTAT--CCGGCTCGCCGGTTGGGCGGAGTCTGAGCGTACACGTTGGGACCCGAAAGATGGTGAACTATGCCCGGACAGGACGAGGCCAGAGGAAACTCTGGTGGAGGTCCGCAGCGGTTCTGACGTGCAAATCGATCGTCAGA
>027.2
GCTCGGCGGACCTGCGGT--GGGA--AGACTCGGGTAGGGCTTCCCGTGACTGGGGCCGTCCTGCCGCGGGGCTTCCGTCGTTCCAGACGCATTTGTCTCTCGTCCGAAGGAC-GCTGCAGCCGGTTTGGAAGTG--CAAGCGCGACGGCCTGAAGGTC-GGGTAATGGCAGGTGGCCGGCGGCTC-GCCTCGTG-CGGGTTGTCGGTTGTTAGCCGTCCCGTCAGTGGCTCGTCTCCAGACCGAGGTGTCGCTAGTCCCGTCAGG-GACTCTTCGTCTCCACCCCAGGGTTGCGGGAC-TGGTCGTGGCAAGG-G---CTCCGTATTCCCACCGTCGCACTACTAAGG-------AGTGGGCGGAGGGC-TGCGGGTCCCCGTTGGCTGCGACGGACTCGTCGGGGACTCGAGGCTGGCAGCGAGTAGGTCGGTCACCCACCCGACCCGTCTTGAAACACGGACCAAGGAGTCTAACATGTGCGCGAGTCAATGGGTCTTGACTAGGCCCAGGGGCGC-AATGAAAGCGAAGGATTGCCTAGCGCAGTCTGAGT-G-GGGATCCCT---CTCTCTCG--GGAGGGGGCGCACCCACGACCCGTCCTAT--CCGGCTCGCCGGTTGGGCGGAGTCTGAGCGTACACGTTGGGACCCGAAAGATGGTGAACTATGCCCGGACAGGACGAGGCCAGAGGAAACTCTGGTGGAGGTCCGCAGCGGTTCTGACGTGCAAATCGATCGTCAGA
>027.3 
GCTCGGCGGACCTGCGGT--GGGA--AGACTCGGGTAGGGCTTCCCGTGACTGGGGCCGTCCTGCCGCGGGGCTTCCGTCGTTCCAGACGCATTTGTCTCTCGTCCGAAGGAC-GCTGCAGCCGGTTTGGAAGTG--CAAGCGCGACGGCCTGAAGGTC-GGGTAATGGCAGGTGGCCGGCGGCTC-GCCTCGTG-CGGGTTGTCGGTTGTTAGCCGTCCCGTCAGTGGCTCGTCTCCAGACCGAGGTGTCGCTAGTCCCGTCAGG-GACTCTTCGTCTCCACCCCAGGGTTGCGGGAC-TGGTCGTGGCAAGG-G---CTCCGTATTCCCACCGTCGCACTACTAAGG-------AGTGGGCGGAGGGC-TGCGGGTCCCCGTTGGCTGCGACGGACTCGTCGGGGACTCGAGGCTGGCAGCGAGTAGGTCGGTCACCCACCCGACCCGTCTTGAAACACGGACCAAGGAGTCTAACATGTGCGCGAGTCAATGGGTCTTGACTAGGCCCAGGGGCGC-AATGAAAGCGAAGGATTGCCTAGCGCAGTCTGAGT-G-GGGATCCCT---CTCTTTCG--GGAGGGGGCGCACCCACGACCCGTCCTAT--CCGGCTCGCCGGTTGGGCGGAGTCTGAGCGTACACGTTGGGACCCGAAAGATGGTGAACTATGCCCGGACAGGACGAGGCCAGAGGAAACTCTGGTGGAGGTCCGCAGCGGTTCTGACGTGCAAATCGATCGTCAGA
>028.1 
GCTCGGCGGACTCGTGAT--GGGA--AAACTCGGGTAGGGCTTCCCGTGACTGGGGCCGTCCTATTGCGGGGCTTCCGTCGTTCCAGACGCATTTGTCTCTCGTCCGAAGGAC-GCTGCAGCCGGTTTGGAAGTG--CAAGCGCGACGGCCTGAAGGTC-GGGTAATGGCAGGTGGCCGGCGGCTC-GCCTTGTG-TGGGTTGTCGGTTGTTAGCCGTCCCGTCAGTGGCTCGTCTCCAGACCGAGGTGTCGCGAGTCCCGTCAGG-GACTCTTCGTCTCCACCCCAGAGTTGCGGGAC-TGGTCGTGGCAAGG-G---TTCCGTATTCCCACCGTCGCACTACTAAGG-------AGTGGGCGGAGGGC-TGCGGGTCCCCGTTGGCTGCGACGGACTCGTTGGGGGCTCGAGGCTGGCAGCGAGTAGGTCGGTCACCCACCCGACCCGTCTTGAAACACGGACCAAGGAGTCTAACATGTGCGCGAGTCAATGGGTCTTGACTAGGCCCAGGGGCGC-AATGAAAGCGAAGGATTGCCTAGCGCAGTCTGAGT-G-GGGATCCCT---CTCTCTCG--GGGGGGGGCGCACCCACGACCCGTCCTAT--CCGGCTCGCCGGTTGGGCGGAGTCTGAGCGTACACGTTGGGACCCGAAAGATGGTGAACTATGCCCGGACAGGACGAGGCCAGAGGAAACTCTGGTGGAGGTCCGCAGCGGTTCTGACGTGCAAATCGATCGTCAGA
>028.2 
GCTCGGCGGACTCGTGAT--GGGA--AAACTCGGGTAGGGCTTCCCGTGACTGGGGCCGTCCTATTGCGGGGCTTCCGTCGTTCCAGACGCATTTGTCTCTCGTCCGAAGGAC-GCTGCAGCCGGTTTGGAAGTG--CAAGCGCGACGGCCTGAAGGTC-GGGTAATGGCAGGTGGCCGGCGGCTC-GCCTTGTG-TGGGTTGTCGGTTGTTAGCCGTCCCGTCAGTGGCTCGTCTCCAGACCGAGGTGTCGCGAGTCCCGTCAGG-GACTCTTCGTCTCCACCCCAGAGTTGCGGGAC-TGGTCGTGGCAAGG-G---TTCCGTATTCCCACCGTCGCACTACTAAGG-------AGTGGGCGGAGGGC-TGCGGGTCCCCGTTGGCTGCGACGGACTCGTTGGGGGCTCGAGGCTGGCAGCGAGTAGGTCGGTCACCCACCCGACCCGTCTTGAAACACGGACCAAGGAGTCTAACATGTGCGCGAGTCAATGGGTCTTGACTAGGCCCAGGGGCGC-AATGAAAGCGAAGGATTGCCTAGCGCAGTCTGAGT-G-GGGATCCCT---CTCTCTCG--GGGGGGGGCGCACCCACGACCCGTCCTAT--CCGGCTCGCCGGTTGGGCGGAGTCTGAGCGTACACGTTGGGACCCGAAAGATGGTGAACTATGCCCGGACAGGACGAGGCCAGAGGAAACTCTGGTGGAGGTCCGCAGCGGTTCTGACGTGCAAATCGATCGTCAGA
>029.1
CGGGGCGTGCGAGCTTGGTCGGAAA-GAT---CGGAAGGGCTTCCCGGGACCGGGGCCGTCCGGCCGCTCGTTTCGCGTCGCGGCAGACGCATTTGACTCTCGTCCGAAGGAC-GCTGCAGCCGGCGGGGCAGTGCAAA--CGTGACGGCCTGAAGGTC-GGGAGATGGCAGGTGGCCGGTGGCG-TGCCGAGTGCGCGT-CGCCGGTTGTTAGCCGTCCCGTCAGTGGCCCGTCGCCCCGCCGAGGTGTCACTAAGCCCCCCCACGGGGCTCCTCCGTCTCCTCTTGAAGGACGCG-GGATAGATCGTCGC--TGGTGAA-GGCCGCCGACCCGTCGCACTCC-TCGGGA--GTGGACGAGCGTCGCGCCG---TCACCGCA-GGCGGCGGCGAGACCCGCCGGAGACCGGAGGCTAGCAGCGAGTAGGTCGGTCACCCACCCGACCCGTCTTGAAACACGGACCAAGGAGTCTAACATGTGCGCGAGTCAATGGGTCTTGAACAGGCCCAGGGGCGC-AATGAAAGCAAAGGCCGGCCCCACGCCGGCCGAGTTGGGATCC-------CGCCCCTCGTGGCGCGGGCGCACCAACGACCCGTCCCGT--CCGGCTCGCCGGTGGGGCGGAGTGTGAGCGTACACGTTGGGACCCGAAAGATGGTGAACTATGCCCGGACAGGACGAGGCCAGAGGAAACTCTGGTGGAGGTCCGCAGCGGTTCTGACGTGCAAATCGATCGTCAGA
>029.2
CGGGGCGTGCGAGCTTGGTCGGAAA-GAT---CGGAAGGGCTTCCCGGGACCGGGGCCGTCCGGCCGCTCGTTTCGCGTCGCGGCAGACGCATTTGACTCTCGTCCGAAGGAC-GCTGCAGCCGGCGGGGCAGTGCAAA--CGTGACGGCCTGAAGGTC-GGGAGATGGCAGGTGGCCGGTGGCG-TGCCGAGTGCGCGT-CGCCGGTTGTTAGCCGTCCCGTCAGTGGCCCGTCGCCCCGCCGAGGTGTCACTAAGCCCCCCCACGGGGCTCCTCCGTCTCCTCTTGAAGGACGCG-GGATAGATCGTCGC--TGGTGAA-GGCCGCCGACCCGTCGCACTCC-TCGGGA--GTGGACGAGCGTCGCGCCG---TCACCGCA-GGCGGCGGCGAGACCCGCCGGAGACCGGAGGCTAGCAGCGAGTAGGTCGGTCACCCACCCGACCCGTCTTGAAACACGGACCAAGGAGTCTAACATGTGCGCGAGTCAATGGGTCTTGAACAGGCCCAGGGGCGC-AATGAAAGCAAAGGCCGGCCCCACGCCGGCCGAGTTGGGATCC-------CGCCCCTCGTGGCGCGGGCGCACCAACGACCCGTCCCGT--CCGGCTCGCCGGTGGGGCGGAGTGTGAGCGTACACGTTGGGACCCGAAAGATGGTGAACTATGCCCGGACAGGACGAGGCCAGAGGAAACTCTGGTGGAGGTCCGCAGCGGTTCTGACGTGCAAATCGATCGTCAGA
>029.3
CGGGGCGTGCGAGCTTGGTCGGAAA-GAT---CGGAAGGGCTTCCCGGGACCGGGGCCGTCCGGCCGCTCGTTTCGCGTCGCGGCAGACGCATTTGACTCTCGTCCGAAGGAC-GCTGCAGCCGGCGGGGCAGTGCAAA--CGTGACGGCCTGAAGGTC-GGGAGATGGCAGGTGGCCGGTGGCG-TGCCGAGTGCGCGT-CGCCGGTTGTTAGCCGTCCCGTCAGTGGCCCGTCGCCCCGCCGAGGTGTCACTAAGCCCCCCCACGGGGCTCCTCCGTCTCCTCTTGAAGGACGCG-GGATAGATCGTCGC--TGGTGAA-GGCCGCCGACCCGTCGCACTCC-TCGGGA--GTGGACGAGCGTCGCGCCG---TCACCGCA-GGCGGCGGCGAGACCCGCCGGAGACCGGAGGCTAGCAGCGAGTAGGTCGGTCACCCACCCGACCCGTCTTGAAACACGGACCAAGGAGTCTAACATGTGCGCGAGTCAATGGGTCTTGAACAGGCCCAGGGGCGC-AATGAAAGCAAAGGCCGGCCCCACGCCGGCCGAGTTGGGATCC-------CGCCCCTCGTGGCGCGGGCGCACCAACGACCCGTCCCGT--CCGGCTCGCCGGTGGGGCGGAGTGTGAGCGTACACGTTGGGACCCGAAAGATGGTGAACTATGCCCGGACAGGACGAGGCCAGAGGAAACTCTGGTGGAGGTCCGCAGCGGTTCTGACGTGCAAATCGATCGTCAGA
>030.1
CGTCTCGTGCGCGCTTGACCGGAAG-ACA---ATGATGGCTTCCCGGGATCGGGCGCCGTCCGG-TCGCGCGGTCGCGTCCCGTCAGACGCATTTGACTCTCGCCCGAAGGAC-GCTGCAGCCGGTGGGGCAGTTGCAAA-CGTGACGGCCTGAAGGTC-GGGAGATGGCAGTTGACCGGTGGCG-CGCACTCCGCGTGCCTGCCGGTTGTTAGCCGTCCCGTCAGTGGCCCGTCGCCCCACCGTGGTGTCACTAGGCCCTAAC-GGGCTCTCTCCGTCTCCTTAAAGT----TAAG-CGAGTAGATCGCCG--CTGGAGCGGACCGCCGACTCGTCGCACTCATTGCGTG---TGGACGGTTGAGCGAGTCTGCGCCGCAGGCGG--ACGGCAGGGCTCGCCGGAGACCGGAGGCTCGCAGCGAGTAGGTCGGTCACCCACCCGACCCGTCTTGAAACACGGACCAAGGAGTCTAACATGTGCGCGAGTCAATGGGTCTTGAACAGGCCCAGAGGCGC-AATGAAAGCAAAGGCTGGGCGTCGT-GCCGGCCGAGTTGGGAT-------CCCCGCTCTCGGGCGGGGCGCACCAACGACCCGTCCCGT--CCGGCTCGCCGGTGGGGCGGAGTGTGAGCGTACACGTTGGGACCCGAAAGATGGTGAACTATGCCCGGACAGGACGAAGCCAGAGGAAACTCTGATGGAGGTCCGCAGCGGTTCTGACGTGCAAATCGATCGTCAGA
>032.1
CTCGGCGGACG--CGTCG--GCGG--AAAATCGAGCAGGGCTTCCCCTGAAGGGGGCCGTCCGCCAGCGCGACTTTCGTCGTTCCAGACGCATTTGTCTCTCGTCCGAAGGAC-GCTGCAGCCGGTCTGGCAGTG--CAAGCGCGACGGCCTGAAGGTC-GGGAGATGGCAGGTGGCCGGTGGCCC-GCCTCGTG-CGGGTCGTCGGTTGTTAGCCGTCCCGTCAGTGGCCCGTCGCCAGACCGTGGTGTCGCGAGTCCCTTCCCGGGACTCCTCGTCTCCACCCCAGCGTCGCGGGAC-AGATCGCGGCAAGG-G---TGTCGTGC-TCTTCCGTCGCACCCCCTCGG-------TGTGGACGGAGAAG-TACGGCGCCCCGTTGGCCGCGGCGGACCCGTCGGGGACCGGAGGCTGGCAGCGAGTAGGTCGGTCACCCACCCGACCCGTCTTGAAACACGGACCAAGGAGTCTAACATGTGCGCGAGTCAATGGGTCTTGACTAGGCCCAGGGGCGC-AATGAAAGCGAAGGACGGCCTCGCGTCGTCCCAGC-G-GGGATCCCT---CTTCTTCG--GAGGGGGGCGCACCCGCGACCCGTCCTGT--GCGGCTCGCCGCTTTGGCGGAGTCTGAGCGTACACGTTGGGACCCGAAAGATGGTGAACTATGCCCGGGCAGAATAAAGCCAGAGGAAACTCTGGTGGAGGTTCGCAGCGGTTCTGACGTGCAAATCGATCGTCAGA
>032.2 
CTCGGCGGACG--CGTCG--GCGG--AAAATCGAGCAGGGCTTCCCCTGAAGGGGGCCGTCCGCCAGCGCGACTTTCGTCGTTCCAGACGCATTTGTCTCTCGTCCGAAGGAC-GCTGCAGCCGGTCTGGCAGTG--CAAGCGCGACGGCCTGAAGGTC-GGGAGATGGCAGGTGGCCGGTGGCYC-GCCTCGTG-CGGGTCGTCGGTTGTTAGCCGTCCCGTCAGTGGCCCGTCGCCAGACCGTGGTGTCGCGAGTCCCTTCCCGGGACTCCTCGTCTCCACCCCAGCGTCGCGGGAC-AGATCGCGGCAAGG-G---TGTCGTGC-TCTTCCGTCGCACCCCCTCGG-------TGTGGACGGAGAAG-TACGGCGCCCCGTTGGCCGCGGCGGACCCGTCGGGGACCGGAGGCTGGCAGCGAGTAGGTCGGTCACCCACCCGACCCGTCTTGAAACACGGACCAAGGAGTCTAACATGTGCGCGAGTCAATGGGTCTTGACTAGGCCCAGGGGCGC-AATGAAAGCGAAGGACGGCCTCGCGTCGTCCAAGC-G-GGGATCCCC---CTTCCTCG--GAGGGGGGCGCACCCGCGACCCGTCCTGT--GCGGCTCGCCGCTTTGGCGGAGTCTGAGCGTACACGTTGGGACCCGAAAGATGGTGAACTATGCCCGGGCAGAATAAAGCCAGAGGAAACTCTGGTGGAGGTTCGCAGCGGTTCTGACGTGCAAATCGATCGTCAGA
>040.1 
GCCGCGGTGCATTCGTC-CGGAAGG-AG---------CGTCTCCGTCAAGGGGGCCGTCCGGATGACAGCCTCACCGCGCGCCTCGTACGCATTTGTCTCTCGTCCGAAGGAC-GCTGCAGCCTGTTCGGCAGTG--CAAACGTGACGGCTTGAAGGGC-CGGAGATGGCAGGTGGCCGGTGGATCGCCT--CGTGTGACTCGCCGGTTGTTAGCCGTCCGGTCAGTGGCTCGTCGCCGGACAGTGGTCGTCGGTTCCCTCTCGGGAACCCCT---CGTCTCCTCATCTAGACGCAGGACAGGACGTGGCATGGATTC-CC---CGGTCTTTCCGTCGCACGCCCTCG--------GCGTGGGCGGGAAGGCTGGGAGCCCTGTTGGTCGCGACGGACCTGCCGGGGACTCGTGGCTGGCAGCGAGTAGGTCGGTCACCCACCCGACCCGTCTTGAAACACGGACCAAGGAGTCTAACATGTGCGCGAGTCAGTGGGTCTTGAACAGGC-CCAAAGGCGCAATGAAAGCGAAGGTTTGCTCACGCA-TTCCGAGTCGG--GATCCCT---CCCTTCTCT--GGGGGGGCGCACCGATGCCCCGTCCCAT--CCAGTTCGCTGGTCGGGCGGAGGTTGAGCGTACACGTTGGGACCCGAAAGATGGTGAACTATTCCCGGGCAGGACGAGGTCAGAGGAAACTCTGGTGGAGGTCCGCAGCGGTTCTGACCTGCAAATCCATCGTCAGA
>040.2 
GCCGCGGCGCATTCGTC-CGGAAGG-AG---------CGTCTCCGTCGAGGGGGCCGTCCGGACGACGGCCTCGCCGCGCGCCTCGTACGCATTTGTCTCTCGTCCGAAGGAC-GCTGCAGCCTGTTCGGCAGTG--CAAACGTGACGGCTTGAAGGGC-CGGAAACGGCAGGTGGCCGGTGGCTCGCCT--CGTGCGATTCGCCGGTTGTTAGCCGTCCGGTCAGTGGCCCGTCGCCGGACAGTGGTCGTCGGTTCCCTCC-GGGAACCTCT---CGTCTCCTCTTGAAGACGCGGGACAGGACGTGGCATGGATTC-CC---CGGTCTCTCCGTCGCACGCCCTCG--------GCGTGGGCGGGAAGGCCGGGAGCCCTGTTGGTCGCGACGGACCCGCGGGAGACTCGAGGCTGGCAGCGAGTAGGTCGGTCACCCACCCGACCCGTCTTGAAACACGGACCAAGGAGTCTAACATGTGCGCGAGTCAGTGGGTCTTGAACAGGC-CCAAAGGCGCAATGAAAGCGAAGGTTTGCTCGTGCA-TTCCGAGTCGG--GATCCCT---CTCTCCAGA--GGGGGGGCGCACCGACGCCCCGTCCCAT--CCAGTTCGCTGGTCGGGCGGAGGTTGAGCGTACACGTTGGGACCCGAAAGATGGTGAACTATTCCCGGGCAGGACGAGGTCAGAGGAAACTCTGGTGGAGGTCCGC-------------------------------
>043.1
TCCGGGCGGACGACCGGGAGGAAA--CGAAAGGGCAGGGCTTCCGCCGAGCGCGGGCCGTCCTTTCGGTCGACCTCGTCCGGAGCAGACGCATTTGTCTCTCGTCCCGAGGAC-GCTGCAGCCGGTCTGGGAGTG--CAAGCGCGACGGCCTGAAGGTC-GGGAGCCGGCAGGTGGCCGGCGGCT--CGCCTCGTGCGGGCTGTCGGTTGTTAGCCTTCCCGTCAGTGGCTCGTCTCCAGACCGTGGTGTCGCGAGTCCCTTCGGG-GACTCTCCGTCTCCAC-CCCGTAGTCGCGGGACAGGGCCCGGCCAGG-G---TCTTTGACGTCGACCGTCGCACTCCCACGG-------AGTGGGCGGACGAGTCCGA-GGCCCGAATCGCCGGGACGGACCCGCTGGGGACCGGAGGCTGGCAGCGAGTAGGTCGGTCACCCACCCGGCCCGTCTTGAAACACGGACCAAGGAGTCTAACATGTGCGCGAGTCGATGGGTCTTGACTAGGCCCGTGGGCGC-AATGAAAGCGAAGGACGGCCCCGCGCCGTCTGAGTGG--GGATCCCC---TCTCTCTCGGGAGGGGGGCGCACCCGCGACCCGTCCTAT--CCGGCTCGCCGGTTGGGCGGAGTCTGAGCGTACACGTTGGGACCCGAAAGATGGTGAACTATGCCCGGACAGGACGAGGCCAGAGGAAACTCTGGTGGAGGTCCGCAGCGGTTCTGACGTGCAAATCGATCGTCAGA
>043.2 
GTCCGGCGGACGACGTGGAGGGAAA-AATTTCAGCAGGGCTTCCGCGCACGCGGGCCGTCCCTCCGGTTCGACCTCTGCCGGCGCTGACGCATTTGACTCTCGTCCCGAGGAC-GCTGCAGCCGGTCTGG--AAGTGCAAGCGCGACGGCCTGAAGGTC-GGGAGTGCGCAGGTGGCCGGTGGCT--CGCCTCGTGCGGGTCATCGGTTGTTAGCCGTCCCGTCAGTGGCTCGTCTCCAGACCGTGGTAACGCGAGTCCCTTCGGGGATTCCTCGTCTCCACCACCGCAGGACAGGG-CACGG-----ACAGGGTTTCTCCGCTTCGA----CCGCCGCACTCCCGCGGAG-----TGG-TCGGACGATCAGGAGGCCCGCACCGCCGTGACGGATCCGCGGYCGAGGCTGGAGGCTGGCAGCGAGTAGGTCGGTCACCCACCCGACCCGTCTTGAAACACGGACCAAGGAGTCTAACATGTGCGCGAGTCAATGGGTCTTGAACAGGCCCATGGGCGC-AATGAAAGCGAAGGACCTGCCTCGAGCGGTCCGAGTGGGGATCC--C---GGCTCCTCGCGGGCCGGGCGCACCCACGACCCGTCCTAT--CCGGCTCGCCGGTTGGGCGGAGTCTGAGCGTACACGTTGGGACCCGAAAGATGGTGAACTATGCCCGGACAGGACGAGGCCAGAGGAAACTCTGGTGGAGGTCCGCAGCGGTTCTGACGTGCAAATCGATCGTCAGA
>043.3 
GTCCGGCGGACGACGTGGAGGGAAA-AATTTCAGCAGGGCTTCCGCGCACGCGGGCCGTCCCTCCGGTTCGACCTCTGCCGGCGCTGACGCATTTGACTCTCGTCCCGAGGAC-GCTGCAGCCGGTCTGG--AAGTGCAAGCGCGACGGCCTGAAGGTC-GGGAATGCGCAGGTGGCCGGTGGCT--CGCCTCGTGCGGGTCATCGGTTGTTAGCCGTCCCGTCAGTGGCTCGTCTCCAGACCGTGGTAACGCGAGTCCCTTCGGGGATTCCTCGTCTCCACCACCGCAGGACAGGG-CACGG-----ACAGGGTTTCTCCGCTTCGA----CCGCCGCACTCCCGCGGAG-----TGG-TCGGACGATCAGGAGGCCCGCACCGCCGTGACGGATCCGCGGTCGAGGCTGGAGGCTGGCAGCGAGTAGGTCGGTCACCCACCCGACCCGTCTTGAAACACGGACCAAGGAGTCTAACATGTGCGCGAGTCAATGGGTCTTGAACAGGCCCATGGGCGC-AATGAAAGCGAAGGACCTGCCTCGAGCGGTCCGAGTGGGGATCC--C---GGCTCCTCGCGGGCCGGGCGCACCCACGACCCGTCCTAT--CCGGCTCGCCGGTTGGGCGGAGTCTGAGCGTACACGTTGGGACCCGAAAGATGGTGAACTATGCCCGGACAGGACGAGGCCAGAGGAAACTCTGGTGGAGGTCCGCAGCGGTTCTGACGTGCAAATCGATCGTCAGA
>045.1 
GGCCGCAGACG--CGGCG--GCGG--AAATTCGGAAGGGCTTCCCTGGACAGGGGCCGTTCGCTGCCGCGCCTTTCCGTGGCTCCAGACGCATTTGTCTCTCGTCCGAAGGAC-GCTGCAGCCGGTCTGGCAGTG--CAAACGTGACGGCCTGAAGGTC-GGGAGATGGCAGGTGGCCGGTGGCTC-GCCTCGTG-TGGGTCGTCGGTTGTTAGCCGTCCCGTCAGTGGCTCGTCGCCAGACCGAGGTGTCGCGAGTCCCTCTTGG-GACTCCACGTCTCCACCCCAGAGTCGCGGGAC-AGATCGGGGCAAGG-G---TGTCTCACTCTTTCCGTCGCACCCCCTCGG-------TGTGGACGGAGAAG-TGCGGCGCCCCGTTGGCCTCGGCGGGCCCGTCGGGGACAGGAGGCTGGCAGCGAGTAGGTCGGTCACCCACCCGACCCGTCTTGAAACACGGACCAAGGAGTCTAACATGTGCGCGAGTCAATGGGTCTTGAACAGGCCCAGGGGCGC-AATGAAAGCGAAGGACGACCTCGCGTCGTCTGAGC-G-GGGATCCCT---CCTCCTCG--GAGGGGGGCGCACTCGCGACCCGTCCTGT--GCTGCTCGCAGCTTGGGCGGAGTCTGAGCGTACACGTTGGGACCCGAAAGATGGTGAACTATGCCCGGACAGAATAAAGCCAGAGGAAACTCTGGTGGAGGTTCGCAGCGGTTCTGACGTGCAAATCGATCGTCARA
>045.2 
GGCCGCAGACG--CGGCG--GCGG--AAATTCGGAAGGGCTTCCCTGGACAGGGGCCGTTCGCTGCCGCGCCTTTCCGTGGCTCCAGACGCATTTGTCTCTCGTCCGAAGGAC-GCTGCAGCCGGTCTGGCAGTG--CAAACGTGACGGCCTGAAGGTC-GGGAGATGGCAGGTGGCCGGTGGCTC-GCCTCGTG-TGGGTCGTCGGTTGTTAGCCGTCCCGTCAGTGGCTCGTCGCCAGACCGAGGTGTCGCGAGTCCCTCTTGG-GACTCCACGTCTCCACCCCAGAGTCGCGGGAC-AGATCGGGGCAAGG-G---TGTCTCACTCTTTCCGTCGCACCCCCTCGG-------TGTGGACGGAGAAG-TGCGGCGCCCCGTTGGCCTCGGCGGGCCCGTCGGGGACAGGAGGCTGGCAGCGAGTAGGTCGGTCACCCACCCGACCCGTCTTGAAACACGGACCAAGGAGTCTAACATGTGCGCGAGTCAATGGGTCTTGAACAGGCCCAGGGGCGC-AATGAAAGCGAAGGACGACCTCGCGTCGTCTGAGC-G-GGGATCCCT---CCTCCTCG--GAGGGGGGCGCACTCGCGACCCGTCCTGT--GCTGCTCGCAGCTTGGGCGGAGTCTGAGCGTACACGTTGGGACCCGAAAGATGGTGAACTATGCCCGGACAGAATAAAGCCAGAGGAAACTCTGGTGGAGGTTCGCAGCGGTTCTGACGTGCAAATCGATCGTCAGA
>046.1 
GCTCGGCGGACTCGTGAT--GGGA--AAACTCGGGTAGGGCTTCCCGTGACTGGGGCCGTCCTATTGCGGGGCTTCCGTCGTTCCAGACGCATTTGTCTCTCGTCCGAAGGAC-GCTGCAGCCGGTTTGGAAGTG--CAAGCGCGACGGCCTGAAGGTC-GGGTAATGGCAGGTGGCCGGCGGCTC-GCCTTGTG-TGGGTTGTCGGTTGTTAGCCGTCCCGTCAGTGGCTCGTCTCCAGACCGAGGTGTCGCGAGTCCCGTCAGG-GACTCTTCGTCTCCACCCCAGAGTTGCGGGAC-TGGTCGTGGCAAGG-G---TTCCGTATTCCCACCGTCGCACTACTAAGG-------AGTGGGCGGAGGGC-TGCGGGTCCCCGTTGGCTGCGACGGACTCGTTGGGGGCTCGAGGCTGGCAGCGAGTAGGTCGGTCACCCACCCGACCCGTCTTGAAACACGGACCAAGGAGTCTAACATGTGCGCGAGTCAATGGGTCTTGACTAGGCCCAGGGGCGC-AATGAAAGCGAAGGATTGCCTAGCGCAGTCTGAGT-G-GGGATCCCT---CTCTCTCG--GGGGGGGGCGCACCCACGACCCGTCCTAT--CCGGCTCGCCGGTTGGGCGGAGTCTGAGCGTACACGTTGGGACCCGAAAGATGGTGAACTATGCCCGGACAGGACGAGGCCAGAGGAAACTCTGGTGGAGGTCCGCAGCGGTTCTGACGTGCAAATCGATCGTCAGA
>047.1 
CGTGGCGGGCTCCCTTGTGC-GGAA-GTC---GGTAGGGCTTCCCCAGATCGGGGGCCGTTCGCGCGGGAGACTCCCGTCGCACCAGACGTATTTGGCTCTCGTCCGAAGGAC-GCTGCAGCCGGTTCGGCAGCG--CAAGCGTGACGGCCTGAAGGGC-GGGAAATGGCAGGTGGCCGGTGGTCCTCCT--CGTGGGGTTCGCCGGCTGTTAGCCGTCCCGTCGGTGGCTCGTCGCTGGACCGTGGTGTCGCGAGTCCCCTTCCGGGGATTCCTCGTCTCCTCCCCCGTCGGATGG-CGGGACAGATCGGGG-CTAGGGTCGCACGCTCGAAGCCGTCGCACTCCAGCAGGAGTGGACCGGCCTCGCGAGGCGGCCCCGCAGGTCTCGACGGTCCCGTAGGGGTGCACTGGAGGCTGGCAGCGAGTAGGTCGGTCACCCACCCGACCCGTCTTGAAACACGGACCAAGGAGTCTAACATGTGCGCGAGTCAATGGGTCTTGAACAGGCCCAGGGGCGC-AATGAAAGCGAAGGCCGGCCCTGCGTCGGCCG--AGTCGGGATCCCTGCCC---TCCACGGGGCGGGGCGCACCGACGACCCGTCCTATC--CGGCTCGCCGGTTGGGCGGAGTAGGAGCGTACACGTTGGGACCCGAAAGATGGTGAACTATGCCCGGGCAGGACGAGGCCAGAGGAAACTCTGGTGGAGGTCCGCAGCGGTTCTGACGTGCAAATCGATCGTCAGA
>047.3
CGTGGCGGGCTCCCTTGTGC-GGAA-GTC---GGTAGGGCTTCCCCAGATCGGGGGCCGTTCGCGCGGGAGACTCCCGTCGCACCAGACGTATTTGGCTCTCGTCCGAAGGAC-GCTGCAGCCGGTTCGGCAGCG--CAAGCGTGACGGCCTGAAGGGC-GGGAAATGGCAGGTGGCCGGTGGTCCTCCT--CGTGGGGTTCGCCGGCTGTTAGCCGTCCCGTCGGTGGCTCGTCGCTGGACCGTGGTGTCGCGAGTCCCCTTCCGGGGATTCCTCGTCTCCTCCCCCGTCGGATGG-CGGGACAGATCGGGG-CTAGGGTCGCACGCTCGAAGCCGTCGCACTCCAGCAGGAGTGGACCGGCCTCGCGAGGCGGCCCCGCAGGTCTCGACGGTCCCGTAGGGGTGCACTGGAGGCTGGCAGCGAGTAGGTCGGTCACCCACCCGACCCGTCTTGAAACACGGACCAAGGAGTCTAACATGTGCGCGAGTCAATGGGTCTTGAACAGGCCCAGGGGCGC-AATGAAAGCGAAGGCCGGCCCTGCGTCGGCCG--AGTCGGGATCCCTGCCC---TCCACGGGGCGGGGCGCACCGACGACCCGTCCTATC--CGGCTCGCCGGTTGGGCGGAGTAGGAGCGTACACGTTGGGACCCGAAAGATGGTGAACTATGCCCGGGCAGGACGAGGCCAGAGGAAACTCTGGTGGAGGTCCGCAGCGGTTCTGACGTGCAAATCGATCGTCAGA
>049.1 
GCTCGGCGGACCTGCGGC--GGGA--AGATTCGGGTAGGGCTTCCCGTGACTGGGGCCGTCCTGCTGCGGGACTTCTGTCGTTCCAGACGCATTTGTCTCTCGTCCGAAGGAC-GCTGCAGCCGGTTTGGAAGTG--CAAGCGCGACGGCCTGAAGGTC-GGGTAATGGCAGGTGGCCGGCGGCTC-GCCTCGTG-TGGGTTGTCGGTTGTTAGCCGTCCCGTCAGTGGCTCGTCTCCAGACCGAGGTGTCGCGAGTCCCGTCAGG-GACTCTTCGTCTCCACCCCAGGGTTGCGGGAC-TGGTCGTGGCAAGG-G---CTCCGTATTCCCACCGTCGCACTACTAAGG-------AGTGGGCGGAGGGC-TGCGGGTCCCCGTTGGCTGCGACGGACTCGTTGGGGGCTTGAGGCTGGCAGCGAGTAGGTCGGTCACCCACCCGACCCGTCTTGAAACACGGACCAAGGAGTCTAACATGTGCGCGAGTCAATGGGTCTTGACTAGGCCCAGGGGCGC-AATGAAAGCGAAGGATTGCCTAGCGCAGTCTGAGT-G-GGGATCCCT---CTCTCTTG--GGAGGGGGCGCACCCACGACCCGTCCTAT--CCGGCTCGCCGGTTGGGCGGAGTCTGAGCGTACACGTTGGGACCCGAAAGATGGTGAACTATGCCCGGACAGGACGAGGCCAGAGGAAACTCTGGTGGAGGTCCGCAGCGGTTCTGACGTGCAAATCGATCGTCAGA
>049.2 
GCTCGGCGGACCTGCGGC--GGGA--AGATTCGGGTAGGGCTTCCCGTGACTGGGGCCGTCCTGCTGCGGGACTTCTGTCGTTCCAGACGCATTTGTCTCTCGTCCGAAGGAC-GCTGCAGCCGGTTTGGAAGTG--CAAGCGCGACGGCCTGAAGGTC-GGGTAATGGCAGGTGGCCGGCGGCTC-GCCTCGTG-TGGGTTGTCGGTTGTTAGCCGTCCCGTCAGTGGCTCGTCTCCAGACCGAGGTGTCGCGAGTCCCGTCAGG-GACTCTTCGTCTCCACCCCAGGGTTGCGGGAC-TGGTCGTGGCAAGG-G---CTCCGTATTCCCACCGTCGCACTACTAAGG-------AGTGGGCGGAGGGC-TGCGGGTCCCCGTTGGCTGCGACGGACTCGTTGGGGGCTTGAGGCTGGCAGCGAGTAGGTCGGTCACCCACCCGACCCGTCTTGAAACACGGACCAAGGAGTCTAACATGTGCGCGAGTCAATGGGTCTTGACTAGGCCCAGGGGCGC-AATGAAAGCGAAGGATTGCCTAGCGCAGTCTGAGT-G-GGGATCCCT---CTCTCTCG--GGAGGGGGCGCACCCACGACCCGTCCTAT--CCGGCTCGCCGGTTGGGCGGAGTCTGAGCGTACACGTTGGGACCCGAAAGATGGTGAACTATGCCCGGACAGGACGAGGCCAGAGGAAACTCTGGTGGAGGTCCGCAGCGGTTCTGACGTGCAAATCGATCGTCAGA
>050.1 
GCTGCGACGCATTCGTCCCGGAAGG-AG---------CGTCTCCGTCAAGGGGGCCGTCCGGACGAATGCCTCGTCGCGCGCCTCGTACGCATTTGTCTCTCGTCCGAAGGAC-GCTGCAGCCTGTTCGGCAGTG--CAAACGTGACGGCTTGAAGGGC-CGGAAATGGCAGGTGGCCGGTGGCTCGCCT--CGTGTGATTCGCCGGTTGTTAGCCGTCCGGTCAGTGGCCCGTCGCCGGACAGTGGTCGTCGGTTCCCTTC-GGGAACCCCT---CGTCTCCTCTCAACGACGCGGGACAGGACGTGGCATGGATTC-CC---CGGTCTCTCCGTCGCACGCCCTCG--------GCGTGGGCGGGAAGACCGGGAGCCCTGTTGGTCGCGACGGACCTGCGGGAGACTCGAGGCTGGCAGCGAGTAGGTCGGTCACCCACCCGACCCGTCTTGAAACACGGACCAAGGAGTCTAACATGTGCGCGAGTCAGTGGGTCTTGAACAGGC-CCAAAGGCGCAATGAAAGCGAAGGTTTGCTTATGCA-TTCCGAGTCGG--GATCCCT---CCTCCGAGG--AGGGGGGCGCACCGATGCCCCGTCCCAT--CCAGTTCGCTGGTCGGGCGGAGGTTGAGCGTACACGTTGGGACCCGAAAGATGGTGAACTATTCCCGGGCAGGACGAGGTCAGAGGAAACTCTGGTGGAGGTCCGCAGCGGTTCTGACGTGCAAATCGATCGTCAGA
>050.2 
GCCGCGACGCATTCGTC-CGGAAGG-AG---------CGTCTCCGTCAAGGGGGCCGTCCGGACGAATGCCTCGTCGCGCGCCTCGTACGCATTTGTCTCTCGTCCGAAGGAC-GCTGCAGCCTGTTCGGCAGTG--CAAACGTGACGGCTTGAAGGGC-CGGAAATGGCAGGTGGCCGGTGGCTCGCCT--CGTGTGATTCGCCGGTTGTTAGCCGTCCGGTCAGTGGCCCGTCGCCGGACAGTGGTCGTCGGTTCCCTTC-GGGAACCCCT---CGTCTCCTCTCAACGACGCGGGACAGGACGTGGCATGGATTC-CC---CGGTCTCTCCGTCGCACGCCCTCG--------GCGTGGGCGGGAAGACCGGGAGCCCTGTTGGTCGCGACGGACCTGCGGGAGACTCGAGGCTGGCAGCGAGTAGGTCGGTCACCCACCCGACCCGTCTTGAAACACGGACCAAGGAGTCTAACATGTGCGCGAGTCAGTGGGTCTTGAACAGGGCCCAAAGGCGCAATGAAAGCGAAGGTTTGCTTATGCA-TTCCGAGTCGG--GATCCCT---CCTCCGAGG--AGGGGGGCGCACCGATGCCCCGTCCCAT--CCAGTTCGCTGGTCGGGCGGAGGTTGAGCGTACACGTTGGGACCCGAAAGATGGTGAACTATTCCCGGGCAGGACGAGGTCAGAGGAAACTCTGGTGGAGGTGCGCAGCGGTTCTGACGTGCAAATCGATCGTCAGA
>053.2 
CTCGGCGGACGCGGT-GGCG-GAA---ACTAGCAG--GGTATCCCCGGAATGGGGGCCGTCTGCCGCTGCGCCATCTGTCGTTTCAGACGCATTTGTCTCTCGTCCGAAGGAC-GCCGCAGCCGGTTCGG--AAGTGCAAGCGTGACGGCCTGGAGGGC-GGGAGATGGCAGGTGGCCGGTGGCT-CGCTC-CTTGCGGGTCGTCGGTTGTTAGCCGTCCCGTCGGTGGCCCGTCTCCGGACCGAGGTGTCGCGAGTCCCAGCATGGGATTCCACGTCTCCTCCCCGTGATGCGGGA-TCGATCGCGGCAG---GAGCGTTCAGCCGGTT---GACCGCACGCGCCAGGCG-----TGGGTACTTCCGGCACAGCTCTCTGATGGTCGCGGCTAGGCCCGCGGGGTTACAGGAGGCTCGCGGCGAGTAGGTCGGTCACCCACCCGACCCGTCTTGAAACACGGACCAAGGAGTCTAACATGTGCGCGAGTCAATGGGTCTTGAACAGGCCCAGGGGCGC-AATGAAAGCGAAGGACGGCCGAGCG----CCGTCTCAGCGGGGATCC---CCGTCCYYCGGGGCGGGGCGCACTCGCGACCCGTTCTGT--GCTGCTCGCAGCTTGAGCGGAGTCTGAGCGCACACGTTGGGACCCGAAAGATGGTGAACTATGCCCGGACAGAATGAAGCCAGAGGAAACTCTGGTGGAGGTTCGCAGCGGTTCTGACGTGCAAATCGATCGTCAGA
>053.3 
CTCGGCGGACGCGGT-GGCG-GAAA-CTCATGCAG--GGCTTCCCCGGAACGGGGGCCGTCTGCCGCTGCGCCATCTGTCGTTTCAGACGCATTTGTCTCTCGTCCGAAGGAC-GCCGTAGCCGGTTCGG--AAGTGCAAACGTGACGGCCTGAAGGTC-GGGAGATGGCAGGTGGCCGGTGGCT-CGCTC-CGTGCGGGTCGTCGGTTGTTAGCCGTCCCGTCAGTGGCCCGTCTCCGGACCGAGGTGTCGCGAGTCCCGTCAAGGGACTCCACGTCTCCTCCCCGTGACGCGGGA-TAGATCGCGGCAG---GAGCGTTCAGCCCGTT---GACCGCACGCGCCAGGCG-----TGGGTACTTCGGGCACAGCTCTCTGCTGGTCGCGGCGAGGCCCGCGGGGAAACAGGAGGCTCGCGGCGAGTAGGTCGGTCACCCACCCGACCCGTCTTGAAACACGGACCAAGGAGTCTAACATGTGCGCGAGTCAATGGGTCTTGAACAGGCCCAGGGGCGC-AATGAAAGCGAAGGACGGCCGAGCG----CCGTCCGAGCGGGGATCC---CGGCCCCCCGGGGTCGGGCGCACCCGCGACCCGTTCTGT--GCTGCTCGCAGCTTGGGCGGAGTCTGAGCGTACACGTTGGGACCCGAAAGATGGTGAACTATGCCCGGACAGAATGAAGCCAGAGGAAACTCTGGTGGAGGTTCGCAGCGGTTCTGACGTGCAAATCGATCGTCAGA
>054.1 
CGCGGCGCACGCAGCGCG---GGAA-GAC---AGCAGG-GCTTCCCGAGACTGGGGCCGTCTCGCGCGGCGTTTCGTGCCGCGTCGTACGCATTTGACTCTCGCCCGAAGGAC-GCTGCAGCCGGTCCGGCAGTG--CAAACGTGACGGCCTGAAGGTC-GGGAATCGGCAGGTGGCCGGTGGTTCGCCT--CGTGCGTTTCGCCGGTTGTTAGCCATCCCGTCGGTGGCTCGTCGCCGGACCGTGGTGTCGCGAGTCCCCTAGCGGGACTCCTCGTCTCCACCCCTGTCGGTCGCG--GGAGCAGATCGCGG-CATGACTCTGACGTCGACTCGCCGCACTCTTCACGAG-----TGGGCGGACAGGCGTCGGGGCTTGTTGGCCGCGGCGGACCCGTCATG--GGGCCGGAGGCTCGCAGCGAGTAGGTCGGTCACCCACCCGACCCGTCTTGAAACACGGACCAAGGAGTCTAACATGTGCGCGAGTCAGTGGGTCTTGAACAGGCCCACGGGCGC-AATGAAAGCGAAGGCCGTCCTGG-CGGCGGCC-GAGTCGGGATCCC-GC--CTCCTA-GCGGGGTGGGCGCACCGACGACCCGTCCTATC-CGGTTCTCCCGGTTGGGCGGAGTTTGAGCGTACACGTTGGGACCCGAAAGATGGTGAACTATGCCCGGACAGGACGAGGCCAGAGGAAACTCTGGTGGAGGTCCGCAGCGGTTCTGACGTGCAAATCGATCGTCAGA
>054.2 
CGCGGCGCACGCAGCGCG---GGAA-GAC---AGCAGG-GCTTCCCGAGACTGGGGCCGTCTCGCGCGGCGTTTCGTGCCGCGTCGTACGCATTTGACTCTCGCCCGAAGGAC-GCTGCAGCCGGTCCGGCAGTG--CAAACGTGACGGCCTGAAGGTC-GGGAATCGGCAGGTGGCCGGTGGTTCGCCT--CGTGCGTTTCGCCGGTTGTTAGCCATCCCGTCGGTGGCTCGTCGCCGGACCGTGGTGTCGCGAGTCCCCTAGCGGGACTCCTCGTCTCCACCCCTGTCGGTCGCG--GGAGCAGATCGCGG-CATGACTCTGACGTCGACTCGCCGCACTCTTCACGAG-----TGGGCGGACAGGCGTCGGGGCTTGTTGGCCGCGGCGGACCCGTCATG--GGGCCGGAGGCTCGCAGCGAGTAGGTCGGTCACCCACCCGACCCGTCTTGAAACACGGACCAAGGAGTCTAACATGTGCGCGAGTCAGTGGGTCTTGAACAGGCCCACGGGCGC-AATGAAAGCGAAGGCCGTCCTGG-CGGCGGCC-GAGTCGGGATCCC-GC--CTCCTA-GCGGGGTGGGCGCACCGACGACCCGTCCTATC-CGGTTCTCCCGGTTGGGCGGAGTTTGAGCGTACACGTTGGGACCCGAAAGATGGTGAACTATGCCCGGACAGGACGAGGCCAGAGGAAACTCTGGTGGAGGTCCGCAGCGGTTCTGACGTGCAAATCGATCGTCAGA
>055.1
GCTCGGCGGACCTGCGGT--GGGA--AGACTCGGGTAGGGCTTCCCGTGACTGGGGCCGTCCTGCCGCGGGGCTTCCGTCGTTCCAGACGCATTTGTCTCTCGTCCGAAGGAC-GCTGCAGCCGGTTTGGAAGTG--CAAGCGCGACGGCCTGAAGGTC-GGGTAATGGCAGGTGGCCGGCGGCTC-GCCTCGTG-CGGGTTGTCGGTTGTTAGCCGTCCCGTCAGTGGCTCGTCTCCAGACCGAGGTGTCGCTAGTCCCGTCAGG-GACTCTTCGTCTCCACCCCAGGGTTGCGGGAC-TGGTCGTGGCAAGG-G---CTCCGTATTCCCACCGTCGCACTACTAAGG-------AGTGGGCGGAGGGC-TGCGGGTCCCCGTTGGCTGCGACGGACTCGTCGGGGACTCGAGGCTGGCAGCGAGTAGGTCGGTCACCCACCCGACCCGTCTTGAAACACGGACCAAGGAGTCTAACATGTGCGCGAGTCAATGGGTCTTGACTAGGCCCAGGGGCGC-AATGAAAGCGAAGGATTGCCTAGCGCAGTCTGAGT-G-GGGATCCCT---CTCTCTCG--GGAGGGGGCGCACCCACGACCCGTCCTAT--CCGGCTCGCCGGTTGGGCGGAGTCTGAGCGTACACGTTGGGACCCGAAAGATGGTGAACTATGCCCGGACAGGACGAGGCCAGAGGAAACTCTGGTGGAGGTCCGCAGCGGTTCTGACGTGCAAATCGATCGTCAGA
>055.2 
GCTCGGCGGACCTGCGGT--GGGA--AGACTCGGGTAGGGCTTCCCGTGACTGGGGCCGTCCTGCCGCGGGGCTTCCGTCGTTCCAGACGCATTTGTCTCTCGTCCGAAGGAC-GCTGCAGCCGGTTTGGAAGTG--CAAGCGCGACGGCCTGAAGGTC-GGGTAATGGCAGGTGGCCGGCGGCTC-GCCTCGTG-CGGGTTGTCGGTTGTTAGCCGTCCCGTCAGTGGCTCGTCTCCAGACCGAGGTGTCGCTAGTCCCGTCAGG-GACTCTTCGTCTCCACCCCAGGGTTGCGGGAC-TGGTCGTGGCAAGG-G---CTCCGTATTCCCACCGTCGCACTACTAAGG-------AGTGGGCGGAGGGC-TGCGGGTCCCCGTTGGCTGCGACGGACTCGTCGGGGACTCGAGGCTGGCAGCGAGTAGGTCGGTCACCCACCCGACCCGTCTTGAAACACGGACCAAGGAGTCTAACATGTGCGCGAGTCAATGGGTCTTGACTAGGCCCAGGGGCGC-AATGAAAGCGAAGGATTGCCTAGCGCAGTCTGAGT-G-GGGATCCCT---CTCTTTCG--GGAGGGGGCGCACCCACGACCCGTCCTAT--CCGGCTCGCCGGTTGGGCGGAGTCTGAGCGTACACGTTGGGACCCGAAAGATGGTGAACTATGCCCGGACAGGACGAGGCCAGAGGAAACTCTGGTGGAGGTCCGCAGCGGTTCTGACGTGCAAATCGATCGTCAGA
>056.1 
GCTGCGGCATAATCGTTCTCAAGCA-GA---------TTTCTCCGTGTAGGAGGCCATTTGAACGAAGTTTTTGCTGTGCATCTTGTATGCAATTGTCTCTCATTCGAAGGAC-GCTGCAACCTGTTCGGCAATG--CAAACGTGACTGCCTTATGGAC-TGGAACTGGCAGGTGATTGGTTTTTCTCCT--TGTGTGATTTATCAGTTGTTAGCTGTCCAGTCTGTGGCTAGTCGCTGAACAGTGGTCGTTGGTTTCTATTGGAA----ACCTCTTGTCTTCTCCTCCGGAAGCAGAACAGAACGTGGCATGGTTTTTATCAGTTTTTTCTGTCGCACGCTTGTTCG--------TGGTGGATGAGGAAGCTGTAAATCCTGTTGGTCACGACGGATCTGCGGAAGACTGAAGGCTGGCAGCGAGTAGGTCGGTAACCCACCCGACCCGTCTTGAAACACGGACCAAGGAGTCTAACATGTGCGCGAGTCTGTGGATCTTGAACAGGTCCA-AAGGCGTAATGAAGGTGAAGGTTTGCTGATGTA-AACCAAGTCGG--GATCTTT---CTTGT-T--TTCAGAAGGCGCACCGATACCCCGTTCTGT--CCAGTTTTCTGGTGTAATGGAGGTTGAGCGTACACGTTGGTACCCGAAAGATGGTGAACTATTCCCGGACAGGATGAAGCTAGAGGAAACTCTGGTGGAGGTCCGCAGCGGTTCTGACGTGCAAATCGATCGTCGGA
>056.2 
-----------ATCGTTCTCAAGCA-GA---------TTTCTCCGTGTAGGAGGCCATTTGAACGAAGTTTTTGCTGTGCATCTTGTATGCAATTGTCTCTCATTCGAAGGAC-GCTGCAACCTGTTCGGCAATG--CAAACGTGACTGCCTTATGGAC-TGGAACTGGCAGGTGATTGGTTTTTCTCCT--TGTGTGATTTATCAGTTGTTAGCTGTCCAGTCTGTGGCTAGTCGCTGAACAGTGGTCGTTGGTTTCTATTGGAA----ACCTCTTGTCTTCTCCTCCGGAAGCAGAACAGAACGTGGCATGGTTTTTATCAGTTTTTTCTGTCGCACGCTTGTTCG--------TGGTGGATGAGGAAGCTGTAAATCCTGTTGGTCACGACGGATCTGCGGAAGACTGAAGGCTGGCAGCGAGTAGGTCGGTAACCCACCCGACCCGTCTTGAAACACGGACCAAGGAGTCTAACATGTGCGCGAGTCTGTGGATCTTGAACAGGTCCA-AAGGCGTAATGAAGGTGAAGGTTTGCTGATGTA-AACCAAGTCGG--GATCTTT---CTTGT-T--TTCAGAAGGCGCACCGATACCCCGTTCTGT--CCAGTTTTCTGGTGTAATGGAGGTTGAGCGTACACGTTGGTACCCGAAAGATGGTGAACTATTCCCGGGCAGGATGAAGCTAGAGGAAACTCTGGTGGAGGTCCGCAGCGGTTCTGACGTGCAAATCGATCGTCGGA
>056.3 
GCTGCGGCATAATCGTTCTCAAGCA-GA---------TTTCTCCGTGTAGGAGGCCATTTGAACGAAGTTTTTGCTGTGCATCTTGTATGCAATTGTCTCTCATTCGAAGGAC-GCTGCAACCTGTTCGGCAATG--CAAACGTGACTGCCTTATGGAC-TGGAACTGGCAGGTGATTGGTTTTTCTCCT--TGTGTGATTTATCAGTTGTTAGCTGTCCAGTCTGTGGCTAGTCGCTGAACAGTGGTCGTTGGTTTCTATTGGAA----ACCTCTTGTCTTCTCCTCCGGAAGCAGAACAGAACGTGGCATGGTTTTTATCAGTTTTTTCTGTCGCACGCTTGTTCG--------TGGTGGATGAGGAAGCTGTAAATCCTGTTGGTCACGACGGATCTGCGGAAGACTGAAGGCTGGCAGCGAGTAGGTCGGTAACCCACCCGACCCGTCTTGAAACACGGACCAAGGAGTCTAACATGTGCGCGAGTCTGTGGATCTTGAACAGGTCCA-AAGGCGTAATGAAGGTGAAGGTTTGCTGATGTA-AACCAAGTCGG--GATCTTT---CTTGT-T--TTCAGAAGGCGCACCGATACCCCGTTCTGT--CCAGTTTTCTGGTGTAATGGAGGTTGAGCGTACACGTTGGTACCCGAAAGATGGTGAACTATTCCCGGGCAGGATGAAGCTAGAGGAAACTCTGGTGGAGGTCCGCAGCGGTTCTGACGTGCAAATCGATCGTCGGA
>058.1 
GCAGCGGCGCATTCGTC-CTCGAGG-AG---------CGTCTCCGTGAAGGGGGCCGCATGGACGACAGCCTCGCCGCGCGCCTCGTACGCATTTGTCTCTCGCTCGAAGGAC-GCTGCAGCCTGTTCGGCAGTG--CAAACGTGACGGCTTGAAGGGC-CGGAAATGGCAGGTGGCCGGTGGCTCTCCT--CGTGGGATTCGCCGGTTGTTAGCCGTCCGGTCAGTGGCCCGTCGCCGGACAGTGGTCGCAGGTTTCCTGACGGAAACCCCT---CGTCCCCTCAATTCGACGCAGGACAGGACGTGGCATGGTTTT-TT---CGGTCTCGCCGTCGCACACCCTCG--------GCGTGGGCGGTGGGGCTGGAAGGCCTGTTGGTCGCGACGGACCTGCCGGGGACTCGAGGCTGGCAGCGAGTAGGTCGGTCACCCACCCGACCCGTCTTGAAACACGGACCAAGGAGTCTAACATGTGCGCGAGTCAGTGGGTCTTGAACAGGCCCAAAGGCGCAATGAAAGCGAAGGATCGTCTCGTGCG-ATCCGAGTCGG--GATCCCT---CCCTCTCGA--GGGGGGGCGCACCGACGCCCCGTCCCAT--CCAGTTCGCTGGTCGGGCGGAGGTTGAGCGTACACGTTGGGACCCGAAAGATGGTGAACTATTCCCGGGCAGGACGAGGTCAGAGGAAACTCTGGTGGAGGTCCGCAGCGGTTCTGACGTGCAAATCGATCGTCAGA
>058.2 
GCCGCGGCGCATTCGTC-CGGAAGG-AG---------CGTCTCCGTCAAGGGGGCCGTCCGGACGACGGACTCGCCGCGCGCCTCGTACGCATTTGTCTCTCGTCCGAAGGAC-GCTGCAGCCTGTTCGGCAGTG--CAAACGTGACGGCTTGAAGGGT-CGGAGATGGCAGGTGGCCGGTGGCTCGCCT--CGTGCGATTCGCCGGTTGTTAGCCGTCCGGCCAGTGGCCCGTCGCCGGACAGTGGTCGTCGGTTCCCTCC-GGGAACCCCT---CGTCTCCTCTCAGCGACGCGGGACAGGACGCGGCATGGATTC-CC---CGGTCTCTCCGTCGCACGCCCTCG--------GCGTGGGCGGGAAGGCTGGGAGCCCTGTTGGTCGCGACGGACCCGCGGGAGACTCGAGGCTGGCAGCGAGTAGGTCGGTCACCCACCCGACCCGTCTTGAAACACGGACCAAGGAGTCTAACATGTGCGCGAGTCAGTGGGTCTTGAACAGGC-CCAAAGGCGCAATGAAAGCGAAGGTTTGCTCGTGCA-TTCCGAGTCGG--GATCCCT---CCCTCCAGG--GGGAGGGCGCACCGATGCCCCGTCCCAT--CCAGTTCGCTGGTCGGGCGGAGGTTGAGCGTACACGTTGGGACCCGAAAGATGGTGAACTATTCCCGGGCAGGACGAGGTCAGAGGAAACTCTGGTGGAGGTCCGCAGCGGTTCTGACGTGCAAATCGATCGTCAGA
>059.1 
GTCGG-CGGACTTCCGGGAGGAAA--GAATCGAGCAGGGCTTCCGCGTCGAGCGGGCCGTCCTCCCGGTCGACCTCTGACGCCTCAGACGCATTTGTCTCTCGTCCCGAGGAC-GCTGCAGCCGGTTCGGAAGTG--CAAGCGCGACGGCCTGAGGGCC-GGGAAATGGCAGGTGGCCGGTGGCT--CGCCTCGTGCGGGTCGCCGGTTGTTAGCCGTCCCGGCAGTGGCTCGTCTCCGGACCGTGGTGTCGCGAGTCCCTCCGGG-GACTCCTCGTCTCCACCCTCGTAGTCGCGGGACAGGGCCCGGCCAGG-G---TGCTTAGCGTCGACCGTCGCACTTCCACGG-------AGTGGGCGGACGAGCTCGG-TGCCTGAATCGCCGGGACGGACCCGCGGGGGACTGGAGGCTGGCAGCGAGTAGGTCGGTCACCCACCCGACCCGTCTTGAAACACGGACCAAGGAGTCTAACATGTGCGCGAGTCAGTGGGTCTTGACTAGGCCCACGGGCGC-AATGAAAGCGAAGGACCGCCTCACGCGGTCTCAGTGG--GGATCCCC---GCTCCCTCGTGGGCGGGGCGCACCCGCGACCCGTCCCGT--CCGGCTCGCCGGTGGGGCGGAGTCTGAGCGTACACGTTGGGACCCGAAAGATGGTGAACTATGCCCGGACAGGACGAGGCCAGAGGAAACTCTGGTGGAGGTCCGCAGCGGTTCTGACGTGCAAATCGATCGTCAGA
>059.2
GTCGG-CGGACTTCCGGGAGGAAA--GAATCGAGCAGGGCTTCCGCGTCGAGCGGGCCGTCCTCCCGGTCGACCTCTGACGCCTCAGACGCATTTGTCTCTCGTCCCGAGGAC-GCTGCAGCCGGTTCGGAAGTG--CAAGCGCGACGGCCTGAGGGCC-GGGAAATGGCAGGTGGCCGGTGGCT--CGCCTCGTGCGGGTCGCCGGTTGTTAGCCGTCCCGGCAGTGGCTCGTCTCCGGACCGTGGTGTCGCGAGTCCCTCCGGG-GACTCCTCGTCTCCACCCTCGTAGTCGCGGGACAGGGCCCGGCCAGG-G---TGCTTAGCGTCGACCGTCGCACTTCCACGG-------AGTGGGCGGACGAGCTCGG-TGCCTGAATCGCCGGGACGGACCCGCGGGGGACTGGAGGCTGGCAGCGAGTAGGTCGGTCACCCACCCGACCCGTCTTGAAACACGGACCAAGGAGTCTAACATGTGCGCGAGTCAGTGGGTCTTGACTAGGCCCACGGGCGC-AATGAAAGCGAAGGACCGCCTCACGCGGTCTCAGTGG--GGATCCCC---GCTCCCTCGTGGGCGGGGCGCACCCGCGACCCGTCCCGT--CCGGCTCGCCGGTGGGGCGGAGTCTGAGCGTACACGTTGGGACCCGAAAGATGGTGAACTATGCCCGGACAGGACGAGGCCAGAGGAAACTCTGGTGGAGGTCCGCAGCGGTTCTGACGTGCAAATCGATCGTCAGA
>059.3 
GTCGG-CGGACTTCCGGGAGGAAA--GAATCGAGCAGGGCTTCCGCGTCGAGCGGGCCGTCCTCCCGGTCGACCTCTGACGCCTCAGACGCATTTGTCTCTCGTCCCGAGGAC-GCTGCAGCCGGTTCGGAAGTG--CAAGCGCGACGGCCTGAGGGCC-GGGAAATGGCAGGTGGCCGGTGGCT--CGCCTCGTGCGGGTCGCCGGTTGTTAGCCGTCCCGGCAGTGGCTCGTCTCCGGACCGTGGTGTCGCGAGTCCCTCCGGG-GACTCCTCGTCTCCACCCTCGTAGTCGCGGGACAGGGCCCGGCCAGG-G---TGCTTAGCGTCGACCGTCGCACTTCCACGG-------AGTGGGCGGACGAGCTCGG-TGCCTGAATCGCCGGGACGGACCCGCGGGGGACTGGAGGCTGGCAGCGAGTAGGTCGGTCACCCACCCGACCCGTCTTGAAACACGGACCAAGGAGTCTAACATGTGCGCGAGTCAGTGGGTCTTGACTAGGCCCACGGGCGC-AATGAAAGCGAAGGACCGCCTCACGCGGTCTCAGTGG--GGATCCCC---GCTCCCTCGTGGGCGGGGCGCACCCGCGACCCGTCCCGT--CCGGCTCGCCGGTGGGGCGGAGTCTGAGCGTACACGTTGGGACCCGAAAGATGGTGAACTATGCCCGGACAGGACGAGGCCAGAGGAAACTCTGGTGGAGGTCCGCAGCGGTTCTGACGTGCAAATCGATCGTCAGA
>060.1 
GCGGGCGGACGCCTGTCGGGGGAAAAAATCTCAGAAGGGATTCCGCGACATGCGGGCCGTCCCCCTGGGCGACTTCTGCCTGCGCAGACGCATTTGACTCTCGTCCGATGGAC-GCTGCAGCCGGTTCGGA-AACAGAAAGCGTGACGGCCTGAAGACC-GGGAGCTGGCAGTTGGCCGGCGGCC-TGCTTCATTGCGGGTCGCCGGTGGTTAGCCTGCCTGGAAGTGGCACGTCTCCGGACCGATGTCGAGCGGGCCCCTGCGGGGGCCCCATGTCTCCGCCCCAGGTGGCGCAGC-CCAGAAAGCGGTCCGGGACCCGGGCGTTGG-TG----TCGCACTTAGA--GAG-----TGG--ACGTGAGAGCCGCGGGACCCGGTATGCCGCAACGGAGCTGCGGGTGTGCAGAGGCTCGCAGCGAGTAGGTCGGTCACCCACCCGACCCGTCTTGAAACACGGACCAAGGAGTCTAACATGTGCGCGAGTCAGTGGGTCTTGTACAGGCCCACAGGCGC-AATGAAAGCGAAAGGACTCGCCTTAGCGCGAATCCGCAGCGGAGAT-CCCTGGTCCACGTGACCGGGGCGCACCCGCGACCCGTCCTAT--CCGGCTCGCCGGTTGGGCGGAGTCCGAGCGTACACGTTGGGACCCGAAAGATGGTGAACTATGCCCGGGCAGGACGAGGCCAGAGGAAACTCTGGTGGAGGTCCGCAGCGGTTCTGACGTGCAAATCGATCGTCAGA
>060.2 
GCGGGCGGACGCCTGCCGGGGGAAAAAATCTCAGTAGGGATTCCGCGACATGCGGGCCGTCCCCCTGGGCGACTTCTGCCTGCGCAGACGCATTTGATTCTCGTCCGATGGAC-GCTGCAGCCGGTTCGGA-AGCAGAAAGCGCGACGGCCTGAGGACC-GGGAGCCGGCAGTTGGCCGGCGGCC-TGCTTCATTGCGGGTCGCCGGTTGTTAGCCTTCCTGGAAGTGGCTCGTCTCCGGACCGATGTCGAGTGGGCCCCTTCGGGGGCCCCATGCCTCCGCCCCAGGTGGCGCAGC-CCAGAAAGCGGTCCGGGACCCGGGCGTTGT-CGATCGTCGCACTCGGG--GAG-----TGG--ACGGGAGAGCCGCGGGACCCGGCATGCCGCAACGGAGCTGCGGGTGTGCAGAGGCTCGCAGCGAGTAGGTCGGTCACCCACCCGACCCGTCTTGAAACACGGACCAAGGAGTCTAACATGTGCGCGAGTCAGTGGGTCTTGAACAGGCCCACAGGCGC-AATGAAAGCGAAAGGACTCGCCGTAGCGCGAGTCCGCAGCGGGGAT-CCACGGTCCACGTGGCCGGGGCGCACCCGCGACCCGTCCTAT--CCGGCTCGCCGGTTGGGCGGAGTTTGAGCGTACACGTTGGGACCCGAAAGATGGTGAACTATGCCCGGGCAGGACGAGGCCAGAGGAAACTCTGGTGGAGGTCCGCAGCGGTTCTGACGTGCAAATCGATCGTCAGA
>060.3 
GCGGGCGGACGCCTGTCGGGGGAAAAAATCTCAGAAGGGATTCCGCGACATGCGGGCCGTCCCCCTGGGCGACTTCTGCCTGCGCAGACGCATTTGACTCTCGTCCGATGGAC-GCTGCAGCCGGTTCGGA-AACAGAAAGCGTGACGGCCTGAAGACC-GGGAGCTGGCAGTTGGCCGGCGGCC-TGCTTCATTGCGGGTCGCCGGTGGTTAGCCTGCCTGGAAGTGGCACGTCTCCGGACCGATGTCGAGCGGGCCCCTGCGGGGGCCCCATGTCTCCGCCCCAGGTGGCGCAGC-CCAGAAAGCGGTCCGGGACCCGGGCGTTGG-TG----TCGCACTTAGA--GAG-----TGG--ACGTGAGAGCCGCGGGACCCGGTATGCCGCAACGGAGCTGCGGGTGTGCAGAGGCTCGCAGCGAGTAGGTCGGTCACCCACCCGACCCGTCTTGAAACACGGACCAAGGAGTCTAACATGTGCGCGAGTCAGTGGGTCTTGWACAGGCCCACAGGCGC-AATGAAAGCGAAAGGACTCGCCTTAGCGCGAATCCGCAGCGGAGAT-CCCTGGTCCACGTGACCGGGGCGCACCCGCGACCCGTCCTAT--CCGGCTCGCCGGTTGGGCGGAGTCCGAGCGTACACGTTGGGACCCGAAAGATGGTGAACTATGCCCGGGCAGGACGAGGCCAGAGGAAACTCTGGTGGAGGTCCGCAGCGGTTCTGACGTGCAAATCGATCGTCAGA
>061.1 
TTCGGTGGACGCCTCGGAGGAAAC--TTGGAGAGCAGGGCTTCCGCTGTACGCGGGCCGTCCTCCTTGGCGACCTCAACCGTCTCAGACGCATTTGTCTCTCGCACCGAGGAC-GCTGCAGCCGGTCTGGGAGTG--CAAGCGTGACGGCCTGAAGGGC-GGGGAACCGCAGGTGGCCGGTGGTT--CGCCTCGTGCGGGCTATCGGTTGTTAGCATCCCCGTCAGTGGCTCGTCCCCAGACCGTGGTGTCGCGAGTCCCTTCGGG-GACTCCTCGTCTCCACCC-CAGAGTGACGGACCAGGGCCCGGCCAGG-G---CTTCCGGCTCCGACCGCCGCACTTCCACGG-------AGTGGTCGGACGGGCACGA-GGCCCGAATCGCCGGGACGGATCCGTTGGGGACCGGAGGCTGGCAGCGAGTAGGTCGGTCACCCACCCGACCCGTCTTGAAACACGGACCAAGGAGTCTAACATGTGCGCGAGTCAATGGGTCTTGACTAGGCCCATGGGCGC-AATGAAAGCGAAGGACCGTCTCGCGCGGTCTGAGTGG--GGATCCCT---TCCCCTCCGAGGGAGGGGCGCACCCACGACCCGTCCTGA--CCGGCTCGCCGGTCGGGCGGAGTCTGAGCGTACACGTTGGGACCCGAAAGATGGTGAACTATGCCCGGGCAGGACGAGGCCAGAGGAAACTCTGGTGGAGGTCCGCAGCGGTTCTGACGTGCAAATCGATCGTCAGA
>061.2 
TTCGGTGGACGCCTCGGAGGAAAC--TTGGAGAGCAGGGCTTCCGCTGTACGCGGGCCGTCCTCCTTGGCGACCTCAACCGTCTCAGACGCATTTGTCTCTCGCACCGAGGAC-GCTGCAGCCGGTCTGGGAGTG--CAAGCGTGACGGCCTGAAGGGC-GGGGAACCGCAGGTGGCCGGTGGTT--CGCCTCGTGCGGGCTATCGGTTGTTAGCATCCCCGTCAGTGGCTCGTCCCCAGACCGTGGTGTCGCGAGTCCCTTCGGG-GACTCCTCGTCTCCACCC-CAGAGTGACGGACCAGGGCCCGGCCAGG-G---CTTCCGGCTCCGACCGCCGCACTTCCACGG-------AGTGGTCGGACGGGCACGA-GGCCCGAATCGCCGGGACGGATCCGTTGGGGACCGGAGGCTGGCAGCGAGTAGGTCGGTCACCCACCCGACCCGTCTTGAAACACGGACCAAGGAGTCTAACATGTGCGCGAGTCAATGGGTCTTGACTAGGCCCATGGGCGC-AATGAAAGCGAAGGACCGTCTCGCGCGGTCTGAGTGG--GGATCCCT---TCCCCTCCGAGGGAGGGGCGCACCCACGACCCGTCCTGA--CCGGCTCGCCGGTCGGGCGGAGTCTGAGCGTACACGTTGGGACCCGAAAGATGGTGAACTATGCCCGGGCAGGACGAGGCCAGAGGAAACTCTGGTGGAGGTCCGCAGCGGTTCTGACGTGCAAATCGATCGTCAGA
>063.1
CGCGGCGCGCGCGCTTGAGCGGAAG-ACC---TGGCAGGGCTTCCCGTCTCGGGTGCCGTCCGT-TCGCGCTGTCGTTCCGCGTCAGACGCATTTGACTCTCGTCCGAAGGAC-GCTGCAGCCGGCGGGGGAGTTTGAAAACGTGACGGCCTGAAGGGCGGGAGAACGGCAGTTGGCCGGTGGCG-CGCCGAGAGCGCGTCTGCCGGTCGTTAGCCCTCCCGTCGGTGGCCCGTCCCCCCGCCGTGGTGTCACCAGGCCCTCATCGGGCTATCTCCGTCTCCTCAAATT----CGAG-CGAGAACGCGGCCA--CTGGAGAAGGCAGCCGATCCGTCGCACTCCCGGGCGA--GTGGACGTTCGAGCAGGTCGGCCCCGCAGGCGGCACGCGAAGAGTCGCTTGGAGACCGGAGGCTGGCAGCGAGTAGGTCGGTCACCCACCCGACCCGTCTTGAAACACGGACCAAGGAGTCTGACATGTGCGCGAGTCAATGGGTCTTGAACAGGCCCAGGGGCGC-AATGAAAGCAAAGGTCGTGCCTCAGCGCCGACCGAGTCGGGAT-------CCCCGTCTGTTGGCGGGGCGCACCGACGACCCGTCCCGT--CCGGTTCGCCGGTGGGGCGGAGTGTGAGCGTACACGTTGGGACCCGAAAGATGGTGAACTATGCCCGGACAGGACGACGCCAGAGGAAACTCTGGTGGAGGTCCGCAGCGGTTCTGACGTGCAAATCGATCGTCAGA
>063.2 
CGCGGCGCGCGCGCTTGAGCGGAAG-ACC---TGGCAGGGCTTCCCGTCTCGGGTGCCGTCCGT-TCGCGCTGTCGTTCCGCGTCAGACGCATTTGACTCTCGTCCGAAGGAC-GCTGCAGCCGGCGGGGGAGTTTGAAAACGTGACGGCCTGAAGGGCGGGAGAACGGCAGTTGGCCGGTGGCG-CGCCGAGAGCGCGTCTGCCGGTCGTTAGCCCTCCCGTCGGTGGCCCGTCCCCCCGCCGTGGTGTCACCAGGCCCTCATCGGGCTATCTCCGTCTCCTCAAATT----CGAG-CGAGAACGCGGCCA--CTGGAGAAGGCAGCCGATCCGTCGCACTCCCGGGCGA--GTGGACGTTCGAGCAGGTCGGCCCCGCAGGCGGCACGCGAAGAGTCGCTTGGAGACCGGAGGCTGGCAGCGAGTAGGTCGGTCACCCACCCGACCCGTCTTGAAACACGGACCAAGGAGTCTGACATGTGCGCGAGTCAATGGGTCTTGAACAGGCCCAGGGGCGC-AATGAAAGCAAAGGTCGTGCCTCAGCGCCGACCGAGTCGGGAT-------CCCCGTCTGTTGGCGGGGCGCACCGACGACCCGTCCCGT--CCGGTTCGCCGGTGGGGCGGAGTGTGAGCGTACACGTTGGGACCCGAAAGATGGTGAACTATGCCCGGACAGGACGACGCCAGAGGAAACTCTGGTGGAGGTCCGCAGCGGTTCTGACGTGCAAATCGATCGTCAGA
>063.3 
CGCGGCGCGCGCGCTTGAGCGGAAG-ACC---TGGCAGGGCTTCCCGTCTCGGGTGCCGTCCGT-TCGCGCTGTCGTTCCGCGTCAGACGCATTTGACTCTCGTCCGAAGGAC-GCTGCAGCCGGCGGGGGAGTTTGAAAACGTGACGGCCTGAAGGGCGGGAGAACGGCAGTTGGCCGGTGGCG-CGCCGAGAGCGCGTCTGCCGGTCGTTAGCCCTCCCGTCGGTGGCCCGTCCCCCCGCCGTGGTGTCACCAGGCCCTCATCGGGCTATCTCCGTCTCCTCAAATT----CGAG-CGAGAACGCGGCCA--CTGGAGAAGGCAGCCGATCCGTCGCACTCCCGGGCGA--GTGGACGTTCGAGCAGGTCGGCCCCGCAGGCGGCACGCGAAGAGTCGCTTGGAGACCGGAGGCTGGCAGCGAGTAGGTCGGTCACCCACCCGACCCGTCTTGAAACACGGACCAAGGAGTCTGACATGTGCGCGAGTCAATGGGTCTTGAACAGGCCCAGGGGCGC-AATGAAAGCAAAGGTCGTGCCTCAGCGCCGACCGAGTCGGGAT-------CCCCGTCTGTTGGCGGGGCGCACCGACGACCCGTCCCGT--CCGGTTCGCCGGTGGGGCGGAGTGTGAGCGTACACGTTGGGACCCGAAAGATGGTGAACTATGCCCGGACAGGACGACGCCAGAGGAAACTCTGGTGGAGGTCCGCAGCGGTTCTGACGTGCAAATCGATCGTCAGA
>065.1 
GCTCGGCGGACCTGCGGC--GGGA--AGACTCGGGTAGGGCTTCCCGTGACTGGGGCCGTCCTGCTGCGGGGCTTCCGTCGTTCCAGACGCATTTGTCTCTCGTCCGAAGGAC-GCTGCAGCCGGTTTGGAAGTG--CAAGCGCGGCGGCCTGAAGGTC-GGGTAATGGCAGGTGGCCGGCGGCTC-GCCTCGTG-CGGGTTGTCGGTTGTTAGCCGTCCCGTCAGTGGCTCGTCTCCAGACCGAGGTGTCGCGAGTCCCGTAAGG-GACTCTTCGTCTCCACCCCAGAGTTGCGGGAC-TGGTCGTGGCAAGG-G---CTCCGTATTCCCACCGTCGCACTACTAAGG-------AGTGGGCGGAGGGC-TGCGGGTCCCCGTTGGCTGCGACGGACCCGTCGGGGACTTGAGGCTGGCAGCGAGTAGGTCGGTCACCCACCCGACCCGTCTTGAAACACGGACCAAGGAGTCTAACATGTGCGCGAGTCAATGGGTCTTGACTAGGCCCAGGGGCGC-AATGAAAGCGAAGGATTGCCTAGCGCAGTCTGAGT-G-GGGATCCCT---CTCTCTCG--GGAGGGGGCGCACCCACGACCCGTCCTAT--CCGGCTCGCCGGTTGGGCGGAGTCTGAGCGTACACGTTGGGACCCGAAAGATGGTGAACTATGCCCGGACAGGACGAGGCCAGAGGAAACTCTGGTGGAGGTCCGCAGCGGTTCTGACGTGCAAATCGATCGTCAGA
>065.2 
GCTCGGCGGACCTGCGGC--GGGA--AGACTCGGGTAGGGCTTCCCGTGACTGGGGCCGTCCTGCTGCGGGGCTTCCGTCGTTCCAGACGCATTTGTCTCTCGTCCGAAGGAC-GCTGCAGCCGGTTTGGAAGTG--CAAGCGCGGCGGCCTGAAGGTC-GGGTAATGGCAGGTGGCCGGCGGCTC-GCCTCGTG-CGGGTTGTCGGTTGTTAGCCGTCCCGTCAGTGGCTCGTCTCCAGACCGAGGTGTCGCGAGTCCCGTAAGG-GACTCTTCGTCTCCACCCCAGAGTTGCGGGAC-TGGTCGTGGCAAGG-G---CTCCGTATTCCCACCGTCGCACTACTAAGG-------AGTGGGCGGAGGGC-TGCGGGTCCCCGTTGGCTGCGACGGACCCGTCGGGGACTTGAGGCTGGCAGCGAGTAGGTCGGTCACCCACCCGACCCGTCTTGAAACACGGACCAAGGAGTCTAACATGTGCGCGAGTCAATGGGTCTTGACTAGGCCCAGGGGCGC-AATGAAAGCGAAGGATTGCCTAGCGCAGTCTGAGT-G-GGGATCCCT---CTCTCTCG--GGAGGGGGCGCACCCACGACCCGTCCTAT--CCGGCTCGCCGGTTGGGCGGAGTCTGAGCGTACACGTTGGGACCCGAAAGATGGTGAACTATGCCCGGACAGGACGAGGCCAGAGGAAACTCTGGTGGAGGTCCGCAGCGGTTCTGACGTGCAAATCGATCGTCAGA
>065.3 
GCTCGGCGGACCTGCGGC--GGGA--AGACTCGGGTAGGGCTTCCCGTGACTGGGGCCGTCCTGCTGCGGGGCTTCCGTCGTTCCAGACGCATTTGTCTCTCGTCCGAAGGAC-GCTGCAGCCGGTTTGGAAGTG--CAAGCGCGGCGGCCTGAAGGTC-GGGTAATGGCAGGTGGCCGGCGGCTC-GCCTCGTG-CGGGTTGTCGGTTGTTAGCCGTCCCGTCAGTGGCTCGTCTCCAGACCGAGGTGTCGCGAGTCCCGTAAGG-GACTCTTCGTCTCCACCCCAGAGTTGCGGGAC-TGGTCGTGGCAAGG-G---CTCCGTATTCCCACCGTCGCACTACTAAGG-------AGTGGGCGGAGGGC-TGCGGGTCCCCGTTGGCTGCGACGGACCCGTCGGGGACTTGAGGYTGGCAGCGAGTAGGTCGGTCACCCACCCGACCCGTCTTGAAACACGGACCAAGGAGTCTAACATGTGCGCGAGTCAATGGGTCTTGACTAGGCCCAGGGGCGC-AATGAAAGCGAAGGATTGCCTAGCGCAGTCTGAGT-G-GGGATCCCT---CTCTCTCG--GGAGGGGGCGCACCCACGACCCGTCCTAT--CCGGCTCGCCGGTTGGGCGGAGTCTGAGCGTACACGTTGGGACCCGAAAGATGGTGAACTATGCCCGGACAGGACGAGGCCAGAGGAAACTCTGGTGGAGGTCCGCAGCGGTTCTGACGTGCAAATCGATCGTCAGA
>067.1 
GCCGCGGCGCATTCGTC-CGGAAGG-AG---------CGTCTCCGTCTGGGGGGCCGTCCGGACGACGGCCTCGCCGCGCGCCTCGTACGCATTTGTCTCTCGTCCGAAGGAC-GCTGCAGCCTGTTCGGCAGTG--CAAACGTGACGGCTTGAAGGGC-CGGAGATGGCAGGTGGCCGGTGGCTCGCCT--CGTGCGATTCGCCGGTTGTTAGCCGTCCGGTCGGTGGCCCGTCGCCGGACAGTGGTCGTCGGTTCCCTCC-GGGAACCCCT---CGTCTCCTCTCNNNGACGCGGGACAGGACGCGGCATGGATTC-CC---CGGTCTCTCCGTCGCACGCCCTCG--------GCGTGGGCGGGAAGGCCGGGAGCCCTGTTGGTCGCGACGGACCCGCGGGAGACTCGAGGCTGGCAGCGAGTAGGTCGGTCACCCACCCGACCCGTCTTGAAACACGGACCAAGGAGTCTAACATGTGCGCGAGTCAGTGGGTCTTGAACAGGC-CCAAAGGCGCAATGAAAGCGAAGGTTTGCTCGTGCA-TTCCGAGTCGG--GATCCCT---CCCTTTATNNTGGGGGGGCGCACCGACGCCCCGTCCCAT--CCAGTTCGCTGGTCGGGCGGAGGTTGAGCGTACACGTTGGGACCCGAAAGATGGTGAACTATTCCCGGGCAGGACGAGGTCAGAGGAAACTCTGGTGGAGGTCCGCAGCGGTTCTGACGTGCAAATCGATCGTCAGA
>069.1
CGCCGCGCAGGCCGCGCG---GGAA-GAC---GGAAGG-GCTTCCCGGGACCGGGGCCGTCCCGCGCGGTCTTTCGTGCGGCGCCGTACGCATTTGACTCTCGTCCGAAGGAC-GCTGCAGCCGGTTCGGCAGTG--CAAACGTGACGGCCTGAAGGTC-GGGTAATGGCAGGTGGCCGGTGATTCGCCT--CGTGCGCGTCGCCGGTTGTTAGCCGTCCCGTCGGTGGCTCGTCGCCGGACCGTGGTGTCGCGAGTCCCTCA-CGGGACTCCTCGTCTCCACCCTCGATGGCTAGC--GGGACAGATCGCGG-CAGGATCCTGCCGCCGACTCGTCGCACTCTTCCGGAG-----TGGACGGACAGGCGTCGGGGCTTGATGGTCGCGACGGACCCGCGAGG--GGACCGGAGGCTGGCAGCGAGTAGGTCGGTCACCCACCCGACCCGTCTTGAAACACGGACCAAGGAGTCTAACATGTGCGCGAGTCAGTGGGTCTTGAACAGGCCCACGGGCGC-AATGAAAGCGAAGGCCTTCCTCG-CGTCGGCC-GAGTCGGGATCCC-GC--CTCCCCCGAGGGGCGGGCGCACCGACGACCCGTCCTATC-CGGTTCTCCCGGTTGGGCGGAGTCTGAGCGTACACGTTGGGACCCGAAAGATGGTGAACTATGCCCGGACAGGACGAGGCCAGAGGAAACTCTGGTGGAGGTCCGCAGCGGTTCTGACGTGCAAATCGATCGTCAGA
>069.2 
CGCCGCGCAGGCCGCGCG---GGAA-GAC---GGAAGG-GCTTCCCGGGACCGGGGCCGTCCCGCGCGGTCTTTCGTGCGGCGCCGTACGCATTTGACTCTCGTCCGAAGGAC-GCTGCAGCCGGTTCGGCAGTG--CAAACGTGACGGCCTGAAGGTC-GGGTAATGGCAGGTGGCCGGTGATTCGCCT--CGTGCGCGTCGCCGGTTGTTAGCCGTCCCGTCGGTGGCTCGTCGCCGGACCGTGGTGTCGCGAGTCCCTCA-CGGGACTCCTCGTCTCCACCCTCGATGGCTAGC--GGGACAGATCGCGG-CAGGATCCTGCCGCCGACTCGTCGCACTCTTCCGGAG-----TGGACGGACAGGCGTCGGGGCTTGATGGTCGCGACGGACCCGCGAGG--GGACCGGAGGCTGGCAGCGAGTAGGTCGGTCACCCACCCGACCCGTCTTGAAACACGGACCAAGGAGTCTAACATGTGCGCGAGTCAGTGGGTCTTGAACAGGCCCACGGGCGC-AATGAAAGCGAAGGCCTTCCTCG-CGTCGGCC-GAGTCGGGATCCC-GC--CTCCCCCGAGGGGCGGGCGCACCGACGACCCGTCCTATC-CGGTTCTCCCGGTTGGGCGGAGTCTGAGCGTACACGTTGGGACCCGAAAGATGGTGAACTATGCCCGGACAGGACGAGGCCAGAGGAAACTCTGGTGGAGGTCCGCAGCGGTTCTGACGTGCAAATCGATCGTCAGA
>069.3 
CGCCGCGCAGGCCGCGCG---GGAA-GAC---GGAAGG-GCTTCCCGGGACCGGGGCCGTCCCGCGCGGTCTTTCGTGCGGCGCCGTACGCATTTGACTCTCGTCCGAAGGAC-GCTGCAGCCGGTTCGGCAGTG--CAAACGTGACGGCCTGAAGGTC-GGGTAATGGCAGGTGGCCGGTGATTCGCCT--CGTGCGCGTCGCCGGTTGTTAGCCGTCCCGTCGGTGGCTCGTCGCCGGACCGTGGTGTCGCGAGTCCCTCA-CGGGACTCCTCGTCTCCACCCTCGATGGCTAGC--GGGACAGATCGCGG-CAGGATCCTGCCGCCGACTCGTCGCACTCTTCCGGAG-----TGGACGGACAGGCGTCGGGGCTTGATGGTCGCGACGGACCCGCGAGG--GGACCGGAGGCTGGCAGCGAGTAGGTCGGTCACCCACCCGACCCGTCTTGAAACACGGACCAAGGAGTCTAACATGTGCGCGAGTCAGTGGGTCTTGAACAGGCCCACGGGCGC-AATGAAAGCGAAGGCCTTCCTCG-CGTCGGCC-GAGTCGGGATCCC-GC--CTCCCCCGAGGGGCGGGCGCACCGACGACCCGTCCTATC-CGGTTCTCCCGGTTGGGCGGAGTCTGAGCGTACACGTTGGGACCCGAAAGATGGTGAACTATGCCCGGACAGGACGAGGCCAGAGGAAACTCTGGTGGAGGTCCGCAGCGGTTCTGACGTGCAAATCGATCGTCAGA
>074.1 
SCNGCGGCGCATTCGTC-CGGAAGG-AG---------CGTCTCCGTCAAGGGGGCCGTCCGGACGACGGACTCGCCGCGCGTCTCGTACGCATTTGTCTCTCGTCCGAAGGAC-GCTGCAGCCTGTTCGGCAGTG--CAAACGTGACGGCTTGAAGGGC-CGGAGCTGGCAGGTGGCCGGTGGCTCGCCT--CGTGCGATTCGCCGGTTGTTAGCCGTCCGGTCAGTGGCCCGTCGCCGGACAGTGGTCGTCGGTTCCCTTC-GGGAACCCCT---CGTCTCCTCACTTCGACGCGGGACAGGACGTGGCATGGATTC-CC---CGGTCTCTCCGTCGCACGCCCTCG--------GNGTGGGCGGGAAGGCCGGGAGCCCTGTTGGTCGCGACGGACCCGCGGGAGACTCGAGGCTGGCAGCGAGTAGGTCGGTCACCCACCCGACCCGTCTTGAAACACGGACCAAGGAGTCTAACATGTGCGCGAGTCAGTGGGTCTTGAACAGGC-CCAAAGGCGCAATGAAAGCGAAGGTTTGCCTGTGCA-TTCCGAGTCGG--GATCCCT---CCCTCAAGG--GGGGGGGCGCACCGATGCCCCGTCCCAT--CCAGTTCGCTGGTCGGGCGGAGGTTGAGCGTACACGTTGGGACCCGAAAGATGGTGAACTATTCCCGGGCAGGACGAGGTCAGAGGAAACTCTGGTGGAG-------------------------------------
>077.1 
GCTCGTCGGACCCGCGAC--GGGA--AAACTCGGGCAGGGCTTCCCGTGACTGGGGCCGTCCTGTTGCGGGGCTTCCGGCGTTCCAGACGCATTTGTCTCTCGCCCGAAGGAC-GCTGCAGCCGGTTTGGAAGTG--CAAGCGCGGCGGCCTGAAGGTC-GGGTAATGGCAGGTGGCCGGCGGCTC-GCCTCGTG-CGGGTTGTCGGTTGTTAGCCGTCCCGTCAGTGGCTCGTCTCCAGACCGAGGTGTCGCTAGTCCCGAAAGG-GACTCTTCGTCTCCACCCCAGAGTTGCGGGAC-TGGTCGTGGCAAGG-G---ATCCGTATTCCCACCGTCGCACTACTAAGG-------AGTGGGCGGAGGGC-TGCGTGTCCCCGTTGGCTGCGACGGACTCGTAGGGGACTCGAGGCTGGCAGCGAGTAGGTCGGTCACCCACCCGACCCGTCTTGAAACACGGACCAAGGAGTCTAACATGTGCGCGAGTCAATGGGTCTTGACTAGGCCCAGGGGCGC-AATGAAAGCGAAGGACTGCCCAGCGCAGTCTGAGT-G-GGGATCCCT---CCTCTCTCGGGAGGGGGGCGCACCCACGACCCGTCCTAT--TCGGCTCGCCGATTGGGCGGAGTCTGAGCGTACACGTTGGGACCCGAAAGATGGTGAACTATGCCCGGACAGGACGAGGCCAGAGGAAACTCTGGTGGAGGTCCGCAGCGGTTCTGACGTGCAAATCGATCGTCAGA
>078.1 
GCTCGGCGGACCCGCGTT--GGGA--AGACTCGGGTAGGGCTTCCCGTGACTGGGGCCGTCCCGTCGCGGGTCTTCCGTCGTTCCAGACGCATTTGTCTCTCGTCCGAAGGAC-GCTGCAGCCGGTTTGGAAGTG--CAAGCGCGGCGGCCTGAAGGTC-GGGTAATGGCAGGTGGCCGGCGGCTC-GCCTCGTG-CGGGTTGTCGGTTGTTAGCCGTCCCGTCAGTGGCTCGTCTCCAGACCGAGGTGTCGCGAGTCCCTTATGG-GACTCTTCGTCTCCACCCCRGAGTTGCGAGAC-TGGTCGTGGCAAGG-G---CTCCGTATTCCCACCGTCGCACTACTAAGG-------AGTGGGCGGAGGGC-TGCGGGTCCCCGTTGGCTGCGACGGACTCGTCGGGGACTTGAGGCTGGCAGCGAGTAGGTCGGTCACCCACCCGACCCGTCTTGAAACACGGACCAAGGAGTCTAACATGTGCGCGAGTCAATGGGTCTTGACTAGGCCCAGGGGCGC-AATGAAAGCGAAGGATTGCCTAGCGCAGTCTGAGT-G-GGGATCCCT---CTCTCTCG--GGAGGGGGCGCACCCACGACCCGTCCTAT--CCGGCTCGCCGGTTGGGCGGAGTCTGAGCGTACACGTTGGGACCCGAAAGATGGTGAACTATGCCCGGACAGGACGAGGCCAGAGGAAACTCTGGTGGAGGTCCGCAGCGGTTCTGACGTGCAAATCGATCGTCAGA
>078.2 
GCTGCGGTGCTTTCGCCT-GGAAGG-AG---------AATCTCA-TTCAATGGGGCCTTTCGACGACTGCCTCACCGCACGTCTTGTACGCATTTGTCTCTCACCCGAGGGAC-GCTGCAGCCTGTTCGGCAGTG--TAAACACGACGGCTGA-AGGGC-TGGAAATGGCAGGTGGCGGGTGGGTCGTTT--CATGCGATGTGCCCGTTGTTAGCCGTCCAGTCAGTGGCTCGTCGCCGAACAGTGGTCGCCGGTTCTCTTTTGGGAACCCCT---CGTATCCCCTTACGGATGCAGGACGGACGTGACA---AGTTCCTC---TTGTCTTTCTGTGGCACTCTGTTG--------AAGTGGACAGAAGGGCTGTGGGTTCTGAGAGTCACGACAGGCCTGCGGGAAGCTCGAGGCTGGCAGCGAGTAGGTCGGTCACCCACCTGACCCGTCTTGAAACACGGACCAAGGAGTCCAACATGTGCGCGAGTCGTTGGATCTTGAACAGGCCCA-AAGGCGTAACGAAAGCGAAGGTTTGCGCATGCR-ATCCTTATCGG--A-AACCT---CCCTCGTATTGAGGAAGGCGCACCGATGCCCCGTCCCGT--CCAGTTCACTGGTGGGGTGGAGGTTGAGCGTACACGTTGGGACCCGAAAGATGGTGAACTATTCCCGGGCAGGATGAAGCCAGAGGAAACTCTGGTGGAGGTCCGCAGCGGTTCTGACGTGCAAATCGATCGTCTGA
>080.1 
GCTCGGCGGACCTGCGAT--GGGA--AAACTCGGGTAGGGCTTCCCGTGACTGGGGCCGTCCTGTTGCGGGGCTTCCGTCGTTCCAGACGCATTTGTCTCTCGTCCGAAGGAC-GCTGCAGCCGGTTTGGAAGTG--CAAGCGCGGCGGCCTGAAGGTC-GGGTAATGGCAGGTGGCCGGCGGCTC-GCCTCGTG-CGGGTTGTCGGTTGTTAGCCGTCCCGTCAGTGGCTCGTCTCCAGACCGAGGTGTCGCGAGTCCCGTAAGG-GACTCTTCGTCTCCACCCCAGTGTTGCGGGAC-TGGTCGTGGCAAGG-G---CTCCGTATTCCCACCGTCGCACTACTAAGG-------AGTGGGCGGAGGGC-TGCGGGTCCCCGTTGGCTGCGACGGACTCGTCGGGGGCTCGAGGCTGGCAGCGAGTAGGTCGGTCACCCACCCGACCCGTCTTGAAACACGGACCAAGGAGTCTAACATGTGCGCGAGTCAATGGGTCTTGACTAGGCCCAGGGGCGC-AATGAAAGCGAAGGATTGCCTAGCGCAGTCTGAGT-G-GGGATCCCT---CTCTCTCG--GGAGGGGGCGCACCCACGACCCGTCCTAT--CCGGCTCGCCGGTTGGGCGGAGTCTGAGCGTACACGTTGGGACCCGAAAGATGGTGAACTATGCCCGGACAGGACGAGGCCAGAGGAAACTCTGGTGGAGGTCCGCAGCGGTTCTGACGTGCAAATCGATCGTCAGA
>080.3 
GCTCGGCGGACCTGCGAT--GGGA--AAACTCGGGTAGGGCTTCCCGTGACTGGGGCCGTCCTGTTGCGGGGCTTCCGTCGTTCCAGACGCATTTGTCTCTCGTCCGAAGGAC-GCTGCAGCCGGTTTGGAAGTG--CAAGCGCGGCGGCCTGAAGGTC-GGGTAATGGCAGGTGGCCGGCGGCTC-GCCTCGTG-CGGGTTGTCGGTTGTTAGCCGTCCCGTCAGTGGCTCGTCTCCAGACCGAGGTGTCGCGAGTCCCGTAAGG-GACTCTTCGTCTCCACCCCAGTGTTGCGGGAC-TGGTCGTGGCAAGG-G---CTCCGTATTCCCACCGTCGCACTACTAAGG-------AGTGGGCGGAGGGC-TGCGGGTCCCCGTTGGCTGCGACGGACTCGTCGGGGGCTCGAGGCTGGCAGCGAGTAGGTCGGTCACCCACCCGACCCGTCTTGAAACACGGACCAAGGAGTCTAACATGTGCGCGAGTCAATGGGTCTTGACTAGGCCCAGGGGCGC-AATGAAAGCGAAGGATTGCCTAGCGCAGTCTGAGT-G-GGGATCCCT---CTCTCTCG--GGAGGGGGCGCACCCACGACCCGTCCTAT--CCGGCTCGCCGGTTGGGCGGAGTCTGAGCGTACACGTTGGGACCCGAAAGATGGTGAACTATGCCCGGACAGGACGAGGCCAGAGGAAACTCTGGTGGAGGTCCGCAGCGGTTCTGACGTGCAAATCGATCGTCAGA
>081.1 
GCTGCGGCATAATCGTTCTCAAGCA-GA---------TTTCTCCGTGTAGGAGGCCATTTGAACGAAGTTTTTGCTGTGCATCTTGTATGCAATTGTCTCTCATTCGAAGGAC-GCTGCAACCTGTTCGGCAATG--CAAACGTGACTGTCTTATGGAC-TGGAACTGGCAGGTGATTGGTTTTTCTCCT--TGTGTGATTTATCAGTTGTTAGCTGTCCAGTCTGTGGCTAGTCGCTGAACAGTGGTCGTTGGTTTCTATTGGAA----ACCTCTTGTCTTCTCCTCCGGAAGCAGAACAGAACGTGGCATGGTTTTTATCAGTTTTTTCTGTCGCACGCTTGTTCG--------TGGTGGATGAGGAAGCTGTAAATCCTGTTGGTCACGACGGATCTGCGGAAGACTGAAGGCTGGCAGCGAGTAGGTCGGTAACCCACCCGACCCGTCTTGAAACACGGACCAAGGAGTCTAACATGTGCGCGAGTCTGTGGATCTTGAACAGGTCCA-AAGGCGTAATGAAGGTGAAGGTTTGCTGATGTA-AACCAAGTCGG--GATCTTT---CTTGT-T--TTCAGAAGGCGCACCGATACCCCGTTCTGT--CCAGTTTTCTGGTGTAATGGAGGTTGAGCGTACACGTTGGTACCCGAAAGATGGTGAACTATTCCCGGGCAGGATGAAGCTAGAGGAAACTCTGGTGGAGGTCCGCAGCGGTTCTGACGTGCAAATCGATCGTCGGA
>082.1
TTCGGCGGACGT-TCTCGGGGAAA--ATGCGGGGCAGGGCTTCCTCTTCACGAGGGCCGTCCTTGGGAACGACCTCAACCGTCTCAGACGCATTTGACTCTCGCACCGAGGAC-GCTGCAGCCGGTCTGGAAGTG--CAAGCGCGACGGCCTGAAAGTC-GGGAGCCGGCAGGTGGCCGGTGGTC--CGCCTCGTGCGGGCTATCGGTTGTTAGCCTTCTCGTCGGTGGCTCGTCTCCAGACCGTGGTT-CGCGAGTCCCTTCGGG-GACTCTCCGTCTCCACCCAGAGTTCAGCGGGACAGGGCCCGGCCAGG-G---TCTCTGGCGTCGACCGTCGCACCTTCCACG-------GAGTGGGCGGACGACCCCGAGGCCCGAATCGCCGGGACGGATCCGCGGGGGACTGGAGGCTGGCAGCGAGTAGGTCGGTCACCCACCCGACCCGTCTTGAAACACGGACCAAGGAGTCTAACATGTGCGCGAGTCAATGGGTCTTGAACAGGCCCATGGGCGC-AATGAAAGCGAAAGGCCGCCGAGCGCGGCCCTAGCGG--GGATCCCC---GGCCCCACAAGGTCGGGGCGCACCCGCGACCCGTCCTAT--CCGGCTCGCCGGTTGGGCGGAGTCTGAGCGTACACGTTGGGACCCGAAAGATGGTGAACTATGCCCGGACAGGACGAGGCCAGAGGAAACTCTGGTGGAGGTCCGCAGCGGTTCTGACGTGCAAATCGATCGTCAGA
>082.2 
TTCGGCGGACGC-GTTCGGGGAAA--ATGCGGGGCAGGGCTTCCGCGTCGTGCGGGCCGTCCCTGTTCGCGACCTCAACCGTCTCAGACGCATTTGACTCTCGCACCGAGGAC-GCTGCAGCCGGTCTGGAAGTG--CAAGCGCGACGGCCTGAAAGTC-GGGAGCTGGCAGGTGGCCGGTGGTC--CGCCTCGTGCGGGCTATCGGTTGTTAGCCGTCCCGTCGGTGGCTCGTCTCCAGACCGTGGTT-CGCGAGTCCCTTCGGG-GACTCTCCGTCTCCACCCAGAGTTCAGCGGGACAGGACCCGGCCAGG-G---TCTCTGGCGTCGACCGTCGCACCTTCCACG-------GAGTGGGCGGACGACCCCGAGGCCCGAATCGCCGGGACGGATCCGCGGGGGACCGGAGGCTGGCAGCGAGTAGGTCGGTCACCCACCCGACCCGTCTTGAAACACGGACCAAGGAGTCTAACATGTGCGCGAGTCAATGGGTCTTGAACAGGCCCATGGGCGC-AATGAAAGCGAAAGGCCGCCGAGCGTGGCCCGAGCGG--GGATCCCT---GTCCTTTCACGGGCGGGGCGCACCCGCGACCCGTCCTAT--CCGGCTCGCCGGTTGGGCGGAGTCTGAGCGTACACGTTGGGACCCGAAAGATGGTGAACTATGCCCGGACAGGACGAGGCCAGAGGAAACTCTGGTGGAGGTCCGCAGCGGTTCTGACGTGCAAATCGATCGTCAGA
>082.3 
TTCGGCGGACGT-TCTCGGGGAAA--ATGCGGGGCAGGGCTTCCTCTTCACGAGGGCCGTCCTTGGGAACGACCTCAACCGTCTCAGACGCATTTGACTCTCGCACCGAGGAC-GCTGCAGCCGGTCTGGAAGTG--CAAGCGCGACGGCCTGAAAGTC-GGGAGCCGGCAGGTGGCCGGTGGTC--CGCCTCGTGCGGGCTATCGGTTGTTAGCCTTCTCGTCGGTGGCTCGTCTCCAGACCGTGGTT-CGCGAGTCCCTTCGGG-GACTCTCCGTCTCCACCCAGAGTTCAGCGGGACAGGGCCCGGCCAGG-G---TCTCTGGCGTCGACCGTCGCACCTTCCACG-------GAGTGGGCGGACGACCCCGAGGCCCGAATCGCCGGGACGGATCCGCGGGGGACTGGAGGCTGGCAGCGAGTAGGTCGGTCACCCACCCGACCCGTCTTGAAACACGGACCAAGGAGTCTAACATGTGCGCGAGTCAATGGGTCTTGAACAGGCCCATGGGCGC-AATGAAAGCGAAAGGCCGCCGAGCGCGGCCCTAGCGG--GGATCCCC---GGCCCCACAAGGTCGGGGCGCACCCGCGACCCGTCCTAT--CCGGCTCGCCGGTTGGGCGGAGTCTGAGCGTACACGTTGGGACCCGAAAGATGGTGAACTATGCCCGGACAGGACGAGGCCAGAGGAAACTCTGGTGGAGGTCCGCAGCGGTTCTGACGTGCAAATCGATCGTCAGA
>083.1 
CGTCGCGCACTCCGTTCG---GAAA-GAC---GGAAGG-GCTTCCCGGGACCGGGGCCGTTCCGGGCGGAGTTTCGTGCGGCGTCGTACGCATTTGTCTCTCGTCCGAAGGAC-GCTGCAGCCGGTCCGGCAGTG--CAAACGTGACGGCCTGAAGGTC-GGGAGCCGGCAGGTGGCCGGTGGCTCGCCT--CGTGCGTGCCGCCGGTTGTTAGCCATCCCGTCGGTGGCTCGTCGCCGGACCGTGGTGTCGCGAGTCCCCTTCCGGGGACTCCACGTCTCCACCCCTGTCGGTCGC--GGGACAGACCGAGG-CAAGATTCTGCCGCCGACTCGCCGCACTCTTCATGAG-----TGGGCGGACAGGCGTCGGGACCCGTTGGCCTCGGCGGACCCGTGTGG--GGACTGGAGGCTGGCAGCGAGTAGGTCGGTCACCCACCCGACCCGTCTTGAAACACGGACCAAGGAGTCTAACATGTGCGCGAGTCAGTGGGTCTTGAACAGGCCCACGGGCGC-AATGAAAGCGAAGGTCGTCCTCAGCGTCGACC-GAGTCGGGATCCT-GC--CTCTTAACGGGGGCGGGCGCACCGACGACCCGTCCTATC-CGGTTCTC-CGGTTGGGCGGAGTTTGAGCGTACACGTTGGGACCCGAAAGATGGTGAACTATGCCCGGACAGGACGAGGCCAGAGGAAACTCTGGTGGAGGTCCGCAGCGGTTCTGACGTGCAAATCGATCGTCAGA
>083.2 
CGTCGCGCACTCCGTTCG---GAAA-GAC---GGAAGG-GCTTCCCGGGACCGGGGCCGTTCCGGGCGGAGTTTCGTGCGGCGTCGTACGCATTTGTCTCTCGTCCGAAGGAC-GCTGCAGCCGGTCCGGCAGTG--CAAACGTGACGGCCTGAAGGTC-GGGAGCCGGCAGGTGGCCGGTGGCTCGCCT--CGTGCGTGCCGCCGGTTGTTAGCCATCCCGTCGGTGGCTCGTCGCCGGACCGTGGTGTCGCGAGTCCCCTTCCGGGGACTCCACGTCTCCACCCCTGTCGGTCGC--GGGACAGACCGAGG-CAAGATTCTGCCGCCGACTCGCCGCACTCTTCATGAG-----TGGGCGGACAGGCGTCGGGACCCGTTGGCCTCGGCGGACCCGTGTGG--GGACTGGAGGCTGGCAGCGAGTAGGTCGGTCACCCACCCGACCCGTCTTGAAACACGGACCAAGGAGTCTAACATGTGCGCGAGTCAGTGGGTCTTGAACAGGCCCACGGGCGC-AATGAAAGCGAAGGTCGTCCTCAGCGTCGACC-GAGTCGGGATCCT-GC--CTCTTAACGGGGGCGGGCGCACCGACGACCCGTCCTATC-CGGTTCTC-CGGTTGGGCGGAGTTTGAGCGTACACGTTGGGACCCGAAAGATGGTGAACTATGCCCGGACAGGACGAGGCCAGAGGAAACTCTGGTGGAGGTCCGCAGCGGTTCTGACGTGCAAATCGATCGTCAGA
>083.3 
CGTCGCGCACTCCGTTCG---GAAA-GAC---GGAAGG-GCTTCCCGGGACCGGGGCCGTTCCGGGCGGAGTTTCGTGCGGCGTCGTACGCATTTGTCTCTCGTCCGAAGGAC-GCTGCAGCCGGTCCGGCAGTG--CAAACGTGACGGCCTGAAGGTC-GGGAGCCGGCAGGTGGCCGGTGGCTCGCCT--CGTGCGTGCCGCCGGTTGTTAGCCATCCCGTCGGTGGCTCGTCGCCGGACCGTGGTGTCGCGAGTCCCCTTCCGGGGACTCCACGTCTCCACCCCTGTCGGTCGC--GGGACAGACCGAGG-CAAGATTCTGCCGCCGACTCGCCGCACTCTTCATGAG-----TGGGCGGACAGGCGTCGGGACCCGTTGGCCTCGGCGGACCCGTGTGG--GGACTGGAGGCTGGCAGCGAGTAGGTCGGTCACCCACCCGACCCGTCTTGAAACACGGACCAAGGAGTCTAACATGTGCGCGAGTCAGTGGGTCTTGAACAGGCCCACGGGCGC-AATGAAAGCGAAGGTCGTCCTCAGCGTCGACC-GAGTCGGGATCCT-GC--CTCTTAACGGGGGCGGGCGCACCGACGACCCGTCCTATC-CGGTTCTC-CGGTTGGGCGGAGTTTGAGCGTACACGTTGGGACCCGAAAGATGGTGAACTATGCCCGGACAGGACGAGGCCAGAGGAAACTCTGGTGGAGGTCCGCAGCGGTTCTGACGTGCAAATCGATCGTCAGA
>086.1 
-GCCGCGGCGCATCGTC-CGGAAGG-AG---------CGTCTCCGTCAAGGGGGCCGTCCGGACGACGGACTCGCCGCGCGTCTCGTACGCATTTGTCTCTCGTCCGAAGGAC-GCTGCAGCCTGTTCGGCAGTG--CAAACGTGACGGCTTGAAGGGT-CGGAGCTGGCAGGTGGCCGGTGGCTCGCCT--CGTGCGATTCGCCGGTTGTTAGCCGTCCGGTCAGTGGCCCGTCGCCGGACAGTGGTCGTCGGTTCCCTTC-GGGAACCCCT---CGTCTCCTCACTTCGACGCGGGACAGGACGTGGCATGGATTC-CC---CGGTCTCTCCGTCGCACGCCCTCG--------GCGTGGGCGGGAAGGCCGGGAGCCCTGTTGGTCGCGACGGACCCGCGGGAGACTCGAGGCTGGCAGCGAGTAGGTCGGTCACCCACCCGACCCGTCTTGAAACACGGACCAAGGAGTCTAACATGTGCGCGAGTCAGTGGGTCTTGAACAGGC-CCAAAGGCGCAATGAAAGCGAAGGTTTGCCTGTGCA-TTCCGAGTCGG--GATCCCT---CCCTCAAGG--GGGGGGGCGCACCGATGCCCCGTCCCAT--CCAGTTCGCTGGTCGGGCGGAGGTTGAGCGTACACGTTGGGACCCGAAAGATGGTGAACTATTCCCGGGCAGGACGAGGTCAGAGGAAACTCTGGTGGAGGTCCGCAGCGGTTCTGACGTGCAAATCGATCGTCAGA
>086.2
GCCGCGGCGCATTCGTC-CGGAAGG-AG---------CGTCTCCGTCAAGGGGGCCGTCCGGACGACGGACTCGCCGCGCGTCTCGTACGCATTTGTCTCTCGTCCGAAGGAC-GCTGCAGCCTGTTCGGCAGTG--CAAACGTGACGGCTTGAAGGGY-CGGAGCTGGCAGGTGGCCGGTGGCTCGCCT--CGTGCGATTCGCCGGTTGTTAGCCGTCCGGTCAGTGGCCCGTCGCCGGACAGTGGTCGTCGGTTCCCTTC-GGGAACCCCT---CGTCTCCTCACTTCGACGCGGGACAGGACGTGGCATGGATTC-CC---CGGTCTCTCCGTCGCACGCCCTCG--------GCGTGGGCGGGAAGGCCGGGAGCCCTGTTGGTCGCGACGGACCCGCGGGAGACTCGAGGCTGGCAGCGAGTAGGTCGGTCACCCACCCGACCCGTCTTGAAACACGGACCAAGGAGTCTAACATGTGCGCGAGTCAGTGGGTCTTGAACAGGC-CCAAAGGCGCAATGAAAGCGAAGGTTTGCCTGTGCA-TTCCGAGTCGG--GATCCCT---CCCTCAAGG--GGGGGGGCGCACCGATGCCCCGTCCCAT--CCAGTTCGCTGGTCGGGCGGAGGTTGAGCGTACACGTTGGGACCCGAAAGATGGTGAACTATTCCCGGGCAGGACGAGGTCAGAGGAAACTCTGGTGGAGGTCCGCAGCGGTTCTGACGTGCAAATCGATCGTCAGA
>086.3 
-GCCGCGGCGCATCGTC-CGGAAGG-AG---------CGTCTCCGTCAAGGGGGCCGTCCGGACGACGGACTCGCCGCGCGTCTCGTACGCATTTGTCTCTCGTCCGAAGGAC-GCTGCAGCCTGTTCGGCAGTG--CAAACGTGACGGCTTGAAGGGC-CGGAGCTGGCAGGTGGCCGGTGGCTCGCCT--CGTGCGATTCGCCGGTTGTTAGCCGTCCGGTCAGTGGCCCGTCGCCGGACAGTGGTCGTCGGTTCCCTTC-GGGAACCCCT---CGTCTCCTCACTTCGACGCGGGACAGGACGTGGCATGGATTC-CC---CGGTCTCTCCGTCGCACGCCCTCG--------GCGTGGGCGGGAAGGCCGGGAGCCCTGTTGGTCGCGACGGACCCGCGGGAGACTCGAGGCTGGCAGCGAGTAGGTCGGTCACCCACCCGACCCGTCTTGAAACACGGACCAAGGAGTCTAACATGTGCGCGAGTCAGTGGGTCTTGAACAGGC-CCAAAGGCGCAATGAAAGCGAAGGTTTGCCTGTGCA-TTCCGAGTCGG--GATCCCT---CCCTCAAGG--GGGGGGGCGCACCGATGCCCCGTCCCAT--CCAGTTCGCTGGTCGGGCGGAGGTTGAGCGTACACGTTGGGACCCGAAAGATGGTGAACTATTCCCGGGCAGGASGAGGTCAGAGGAAACTCTGGTGGAGGTCCGCAGCGGTTCTGACGTGCAAATCGATCGTCAGA
>087.1 
CTCGGCGGACGCGGC-GGCG-GAAT-TCATT--AG--GACTTCCCTGGATCGGGGGTCGTCTGCCGCTGCGCCTTCTGCCGTTTCAGACGCATTTGTCTCTCGTCCGAAGGAC-GCTGCAGCCGGTCCGG--CAGTGCAAGCGTGACGTCCTGAAGGTC-GGGTAATGGCAGGTGGCCGGTGGCT-CGCCT-CGTGCGGGTCGTCGGTTGTTAGCCGTCCCGTCAGTGGACCGTCGCCGGACCGTGGTGTCGCGAGTCCCCTCGCGGGACTCCACGTCTCCCCCCCGAGGTAGCGAG-ACAGACCTGGAAC-AGGGCAGTTGAGTTGCTC---CGTCGCACCCGTCTGGTG-----TGGACAGAGGAGTTTCTGCGCCCCGCACGT-CCAGGCGGGCTCGTCCGGGGACAGGAGGCTGGCAGCGAGTAGGTCGGTCACCCACCCGACCCGTCTTGAAACACGGACCAAGGAGTCTAACATGTGCGCGAGTCAATGGGTCTTGAACAGGCCCAGGGGCGC-AATGAAAGCGAAGGACCGCCCAGCG----CGGTCCGAGCGGGGATCC---CTCTTCTCCGGAGGGGGGCGCACCCGCGACCCGTCCTGT--GCTGCTCGCAGCTTGGGCGGAGTTTGAGCGTACACGTTGGGACCCGAAAGATGGTGAACTATGCCCGGACAGAATAAAGCCAGAGGAAACTCTGGTGGAGGTTCGCAGCGGTTCTGACGTGCAAATCGATCGTCAGA
>087.2 
CTCGGCGGACGCGGC-GGCG-GAAT-TCATT--AG--GACTTCCCTGGATCGGGGGTCGTCTGCCGCTGCGCCTTCTGCCGTTTCAGACGCATTTGTCTCTCGTCCGAAGGAC-GCTGCAGCCGGTCCGG--CAGTGCAAGCGTGACGTCCTGAAGGTC-GGGTAATGGCAGGTGGCCGGTGGCT-CGCTT-CGTGCGGGTCGTCGGTTGTTAGCCGTCCCGTCAGTGGACCGTCGCCGGACCGTGGTGTCGCGAGTCCCCTCGCGGGACTCCACGTCTCCCCCCCGAGGTAGCGAG-ACAGACCTGGAAC-AGGGCAGTTGAGTTGCTC---CGTCGCACCCGTCTGGTG-----TGGACAGAGGAGTTTCTGCGCCCCGCACGT-CCAGGCGGGCTCGTCCGGGGACAGGAGGCTGGCAGCGAGTAGGTCGGTCACCCACCCGACCCGTCTTGAAACACGGACCAAGGAGTCTAACATGTGCGCGAGTCAATGGGTCTTGAACAGGCCCAGGGGCGC-AATGAAAGCGAAGGACCGCCCAGCG----CGGTCCGAGCGGGGATCC---CTCTTCTCCGGAGGGGGGCGCACCCGCGACCCGTCCTGT--GCTGCTCGCAGCTTGGGCGGAGTTTGAGCGTACACGTTGGGACCCGAAAGATGGTGAACTATGCCCGGACAGAATAAAGCCAGAGGAAACTCTGGTGGAGGTTCGCAGCGGTTCTGACGTGCAAATCGATCGTCAGA
>087.3 
CTCGGCGGACGCGGC-GGCG-GAAT-TCATT--AG--GACTTCCCTGGATCGGGGGTCGTCTGCCGCTGCGCCTTCTGCCGTTTCAGACGCATTTGTCTCTCGTCCGAAGGAC-GCTGCAGCCGGTCCGG--CAGTGCAAGCGTGACGTCCTGAAGGTC-GGGTAATGGCAGGTGGCCGGTGGCT-CGCTT-CGTGCGGGTCGTCGGTTGTTAGCCGTCCCGTCAGTGGACCGTCGCCGGACCGTGGTGTCGCGAGTCCCCTCGCGGGACTCCACGTCTCCCCCCCGAGGTAGCGAG-ACAGACCTGGAAC-AGGGCAGTTGAGTTGCTC---CGTCGCACCCGTCTGGTG-----TGGACAGAGGAGTTTCTGCGCCCCGCACGT-CCAGGCGGGCTCGTCCGGGGACAGGAGGCTGGCAGCGAGTAGGTCGGTCACCCACCCGACCCGTCTTGAAACACGGACCAAGGAGTCTAACATGTGCGCGAGTCAATGGGTCTTGAACAGGCCCAGGGGCGC-AATGAAAGCGAAGGACCGCCCAGCG----CGGTCCGAGCGGGGATCC---CTCTTCTCCGGAGGGGGGCGCACCCGCGACCCGTCCTGT--GCTGCTCGCAGCTTGGGCGGAGTTTGAGCGTACACGTTGGGACCCGAAAGATGGTGAACTATGCCCGGACAGAATAAAGCCAGAGGAAACTCTGGTGGAGGTTCGCAGCGGTTCTGACGTGCAAATCGATCGTCAGA
>090.1 
CG---CGGTGGACGTCCT--GGCG--GAAGTCGAGCAGGGCTTCCCGAGACCGGGGCCGTCCGTCGGGGCGACTTCTCCCGTGCCAGACGCATTTGTCTCTCGTCCTAAGGAC-GCTGCAGCCGGTCTGGAAGTG--CAAGCGCGACGGCCTGAAGGTC-GGGAAATGGCAGGTGGCCGGCGGCTC-GCCTCGTG-CGGGTTGTCGGTTGTTAGCCGTCCCGTCAGTGGCCCGTCTCCAGACCGTGGTGTCGCGAGTCCCTCACGG-GACTCCTCGTCTCCCACCCAGAGTCGCAGGAC-TGGGAGCCGCAAGG-G---TCTTTCGTTCTAGCCGTCGCACTCTTACGG-------AGTGGGCGGTGAGG-CGCGAGGCCCCGTTGGTGGTTCCGGACCTGCGGGGGACCGGAGGCTGGCAGCGAGTAGGTCGGTCACCCACCCGACCCGTCTTGAAACACGGACCAAGGAGTCTAACATGTGCGCGAGTCAATGGGTCTTGACTAGGCCCAGGGGCGC-AATGAAAGCGAAGGACTGCCTAGCGTAGTCTGAGT-G-GGGATCCCC---CTTCCTTCGAGTGGGGGGCGCACCCACGACCCGTCCTAT--CCGGCTCGCCGGTTGGGCGGAGTCTGAGCGTACACGTTGGGACCCGAAAGATGGTGAACTATGCCCGGACAGGACGAGGCCAGAGGAAACTCTGGTGGAGGTCCGCAGCGGTTCTGACGTGCAAATCGATCGTCAGA
>090.2 
CG---CGGTGGACGTCCT--GGCG--GAAGTCGAGCAGGGCTTCCCGAGACCGGGGCCGTCCGTCGGGGCGACTTCCCCCGTGCCAGACGCATTTGTCTCTCGTCCTAAGGAC-GCTGCAGCCGGTCTGGAAGTG--CAAGCGCGACGGCCTGAAGGTC-GGGAAATGGCAGGTGGCCGGCGGCTC-GCCTCGTG-CGGGTTGTCGGTTGTTAGCCGTCCCGTCAGTGGCCCGTCTCCAGACCGTGGTGTCGCGAGTCCCTAACGG-GACTCCTCGTCTCCCACCCAGAGTCGCAGGAC-TGGGAGCCGCAAGG-G---TCTTTCGTTCTAGCCGTCGCACTCTTACGG-------AGTGGGCGGTGAGG-CGCGAGGCCCCGTTGGTGGTTTCGGACCTGCGGGGGACCGGAGGCTGGCAGCGAGTAGGTCGGTCACCCACCCGACCCGTCTTGAAACACGGACCAAGGAGTCTAACATGTGCGCGAGTCAATGGGTCTTGACTAGGCCCAGGGGCGC-AATGAAAGCGAAGGACTGCCTAGCGTAGTCTGAGT-G-GGGATCCCC---CTTCCTCCGCGTGGGGGGCGCACCCACGACCCGTCCTAT--CCGGCTCGCCGGTTGGGCGGAGTCTGAGCGTACACGTTGGGACCCGAAAGATGGTGAACTATGCCCGGACAGGACGAGGCCAGAGGAAACTCTGGTGGAGGTCCGCAGCGGTTCTGACGTGCAAATCGATCGTCAGA
>091.1 
GCTGCGGTGCTTTCGCCT-GGAAGG-AG---------AATCTCA-TTCAATGGGGCCTTTCGACGACTGCCTCACCGCACGTCTTGTACGCATTTGTCTCTCACCCGAGGGAC-GCTGCAGCCTGTTCGGCAGTG--TAAACACGACGGCTGA-AGGGC-TGGAAATGGCAGGTGGCGGGTGGGTCGTTT--CATGCGATGTGCCCGTTGTTAGCCGTCCAGTCAGTGGCTCGTCGCCGAACAGTGGTCGCCGGTTCTCTTTTGGGAACCCCT---CGTATCCCCTTACGGATGCAGGACGGACGTGACA---AGTTCCTC---TTGTCTTTCTGTGGCACTCTGTTG--------AAGTGGACAGAAGGGCTGTGGGTTCTGATAGTCACGACAGGCCTGCGGGAAGCTCGAGGCTGGCAGCGAGTAGGTCGGTCACCCACCTGACCCGTCTTGAAACACGGACCAAGGAGTCCAACACGTGCGCGAGTCGTTGGATCTTGAACAGGCCCA-AAGGCGTAACGAAAGCGAAGGTTTGCGCATGCG-ATCCTTATCGG--GAAACCT---CCNTCGTWTTGNGGAAGGCGCACCGATGCCCCGTCCCNT--CCAGTTCACTGGTGGGGTGGAGGTTGAGCGTACACGTTGGGACCCGAAAGATGGTGAACTATTCCCGGGCAGGATGAAGCCAGAGGAAACTCTGGTGGAGGTCCGCAGCGGTTCTGACGTGCAAATCGATCGTCTGA
>092.1 
CGCCGCGCACTCCGCTGG---GAAA-GAC---GGAAGG-GCTTCCCGGGACCGGGGCCGTTCCCGGCGGAGTTTCGTGCGGCGTCGTACGCATTTGTCTCTCGTTCGAAGGAC-GCTGCAGCCGGTCCGGCAGTG--CAAACGTGACGGCCTGAAGGTC-GGGAGCCGGCAGGTGGCCGGTGGCTAGCCT--CGTGCTTGCCGCCGGTTGTTAGCCATCCCGTCGGTGGCTCGTCGCCGGACCGTGGTGTCGCGAGTCCCCTTCCGGGGACTCCACGTCTCCACCCCCGTTGGTTGC--GGGACAGACCGAGG-CAAGGCTCTGCCGCCGACTCGCCGCACTCTTCAGGAG-----TGGGCGGACAGGCGTCGGGACCCGTTGGCCTCGGCGGACCCGTGTGG--GGACCGGAGGCTGGCAGCGAGTAGGTCGGTCACCCACCCGACCCGTCTTGAAACACGGACCAAGGAGTCTAACATGTGCGCGAGTCAGTGGGTCTTGAACAGGCCCACGGGCGC-AATGAAAGCGAAGGTCGTCCTCAGCGTCGACC-GAGTCGGGATCCT-GC--CTCTTAACGGGGGCGGGCGCACCGACGACCCGTCCTATC-CGGTTCTC-CGGTTGGGCGGAGTTTGAGCGTACACGTTGGGACCCGAAAGATGGTGAACTATGCCCGGACAGGACGAGGCCAGAGGAAACTCTGGTGGAGGTCCGCAGCGGTTCTGACGTGCAAATCGATCGTCAGA
>092.2 
CGCCGCGCACTCCGCTGG---GAAA-GAC---GGAAGG-GCTTCCCGGGACCGGGGCCGTTCCCGGCGGAGTTTCGTGCGGCGTCGTACGCATTTGTCTCTCGTTCGAAGGAC-GCTGCAGCCGGTCCGGCAGTG--CAAACGTGACGGCCTGAAGGTC-GGGAGCCGGCAGGTGGCCGGTGGCTAGCCT--CGTGCTTGCCGCCGGTTGTTAGCCATCCCGTCGGTGGCTCGTCGCCGGACCGTGGTGTCGCGAGTCCCCTTCCGGGGACTCCACGTCTCCACCCCCGTTGGTTGC--GGGACAGACCGAGG-CAAGGCTCTGCCGCCGACTCGCCGCACTCTTCAGGAG-----TGGGCGGACAGGCGTCGGGACCCGTTGGCCTCGGCGGACCCGTGTGG--GGACCGGAGGCTGGCAGCGAGTAGGTCGGTCACCCACCCGACCCGTCTTGAAACACGGACCAAGGAGTCTAACATGTGCGCGAGTCAGTGGGTCTTGAACAGGCCCACGGGCGC-AATGAAAGCGAAGGTCGTCCTCAGCGTCGACC-GAGTCGGGATCCT-GC--CTCTTAACGGGGGCGGGCGCACCGACGACCCGTCCTATC-CGGTTCTC-CGGTTGGGCGGAGTTTGAGCGTACACGTTGGGACCCGAAAGATGGTGAACTATGCCCGGACAGGACGAGGCCAGAGGAAACTCTGGTGGAGGTCCGCAGCGGTTCTGACGTGCAAATCGATCGTCAGA
>100.2
T-TCGGCGGAC-GACCGGGAGGAAG-AAACCGAGCAGGGCGTCCGCGGTACGCGGGCCGTCCTCCCGGTCGACCTCATCCGGCTCAGACGCATTTGTCTCTCGTCCCGAGGAC-GCTGCAGCCGGTCTGG--AAGCGCAAGCGCGACGGCCTGAAGGTC-GGGAGCCGGCAGGTGGCCGGCGGT-CTCGCATTTCGCGGGCTGTCGGTTGTTAGCCATCCCGTCAGTGGCTCGTCTCCAGACCGTGGTGTCGCGAGTCCCTTCGGGGACTCCTCGTCTCCACCCCAGAGGCGCGGGA-CAGGGCCCGGCCAGGATCTCCGTCTGCGGA----CCGTCGCACTCTCACGGAG-----TGG-GCGGACCCGACGCAGAGGCCCGAATCGCCGGGACGGACCCGCGGGGGACCGGAGGCTGGCAGCGAGTAGGTCGGTCACCCACCCGACCCGTCTTGAAACACGGACCAAGGAGTCTAACATGTGCGCGAGTCAATGGGTCTTGACTAGGCCCATGGGCGC-AATGAAAGCGAAGGACCGCCGAGCGC-GGTCTGAGTGGGGATCCCCG----GGTCTGACAGCCCGGGGCGCACCCGCGACCCGTCCTAT--CCGGCTCGCCGGTTGGGCGGAGTCTGAGCGTACACGTTGGGACCCGAAAGATGGTGAACTATGCCCGGGCAGGACGAGGSCAGAGGAAACTCTGGTGGAGGTCCGCAGCGGTTCTGACGTGCAAATCGATCGTCAGA
>102.1 
TTCGGCGGACGACGCG---GAGGA--AAACCGAGCAGGGCTTCCGCCGAACGCGGGCCGTCCTTCGTGTCGACCTCAACCGACTCAGACGCATTTGACTCTCGTCCCGAGGAC-GCTGCAGCCGGTCTGGAAGTG--CAAGCGCGACGGCCTGAAGGTC-GGGAAATGGCAGGTGGCCGGTGGTAC-CGCATCTCGCGGGCCGTCGGTTGTTAGCCGTCCCGTCGGTGGCTCGTCTCCAGACCGTGGTGTCGCGAGTCCCTTCGGG-GACTCCTCGTCTCCACCC-CTGAGGCGCGGGACTGGGCCGGGCCAGG-G---TCTCTCGCTACGACCGTCGCACTACCACGG-------AGTGGGCGGACGTGCGAGCGGACCCGAATCGCCTGGACGTACCCGCTGGGGACCGGAGGCTGGCAGCGAGTAGGTCGGTCACCCACCCGACCCGTCTTGAAACACGGACCAAGGAGTCTAACATGTGCGCGAGTCAATGGGTCTTGAACAGGCCCATGGGCGC-AATGAAAGCGAAGGGCCGCCGAGCGCGGTCTGAGTGG--GGATCCCC---CGGGG-TAAACCCGGGGGCGCACCCGCGACCCGTCCTAT--CCGGCTCGCCGGTTGGGCGGAGTCTGAGCGTACACGTTGGGACCCGAAAGATGGTGAACTATGCCCGGGCAGGACGAGGCCAGAGGAAACTCTGGTGGAGGTCCGCAGCGGTTCTGACGTGCAAATCGATCGTCA--
>104.1 
GCTCGGCGGACCCGCGTT--GGGA--AGACTCGGGTAGGGCTTCCCGTGACTGGGGCCGTCCCGTCGCGGGTCTTCCGTCGTTCCAGACGCATTTGTCTCTCGTCCGAAGGAC-GCTGCAGCCGGTTTGGAAGTG--CAAGCGCGGCGGCCTGAAGGTC-GGGTAATGGCAGGTGGCCGGCGGCTC-GCCTCGTG-CGGGTTGTCGGTTGTTAGCCGTCCCGTCAGTGGCTCGTCTCCAGACCGAGGTGTCGCGAGTCCCTTATGG-GACTCTTCGTCTCCACCCCGGAGTTGCGAGAC-TGGTCGTGGCAAGG-G---CTCCGTATTCCCACCGTCGCACTACTAAGG-------AGTGGGCGGAGGGC-TGCGGGTCCCCGTTGGCTGCGACGGACTCGTCGGGGACTTGAGGCTGGCAGCGAGTAGGTCGGTCACCCACCCGACCCGTCTTGAAACACGGACCAAGGAGTCTAACATGTGCGCGAGTCAATGGGTCTTGACTAGGCCCAGGGGCGC-AATGAAAGCGAAGGATTGCCTAGCGCAGTCTGAGT-G-GGGATCCCT---CTCTCTCG--GGAGGGGGCGCACCCACGACCCGTCCTAT--CCGGCTCGCCGGTTGGGCGGAGTCTGAGCGTACACGTTGGGACCCGAAAGATGGTGAACTATGCCCGGACAGGACGAGGCCAGAGGAAACTCTGGTGGAGGTCCGCAGCGGTTCTGACGTGCAAATCGATCGTCAGA
>104.2 
GCCGCGGCGCATTCGTC-CGGAAGG-AG---------CGTCTCCGTCTGGGGGGCCGTCCGGACGACGGCCTCGCCGCGCGCCTCGTACGCATTTGTCTCTCGTCCGAAGGAC-GCTGCAGCCTGTTCGGCAGTG--CAAACGTGACGGCTTGAAGGGC-CGGAGATGGCAGGTGGCCGGTGGCTCGCCT--CGTGCGATTCGCCGGTTGTTAGCCGTCCGGTCGGTGGCCCGTCGCCGGACAGTGGTCGTCGGTTCCCYCC-GGGAACCCCT---CGTCTCCTCTCAACGACGCGGGACAGGACGCGGCATGGATTC-CC---CGGTCTCTCCGTCGCACGCCCTCG--------GCGTGGGCGGGAAGGCCGGGAGCCCTGTTGGTCGCGACGGACCCGCGGGAGACTCGAGGCTGGCAGCGAGTAGGTCGGTCACCCACCCGACCCGTCTTGAAACACGGACCAAGGAGTCTAACATGTGCGCGAGTCAGTGGGTCTTGAACAGGC-CCAAAGGCGCAATGAAAGCGAAGGTTTGCTCGTGCA-TTCCGAGTCGG--GATCCCT---CCCTTTCGTTCGGGGGGGCGCACCGACGCCCCGTCCCAT--CCAGTTCGCTGGTCGGGCGGAGGTTGAGCGTACACGTTGGGACCCGAAAGATGGTGAACTATTCCCGGGCAGGACGAGGTCAGAGGAAACTCTGGTGGAGGTCCGCAGCGGTTCTGACGTGCAAATCGATCGTCAGA
>109.1
CTCGGCGGACGCGGT-GGCG-GAAT-TCAGC---A--GAGCTTCCCCGGACGGGGGCCGTCTGCCGCTGCGCCTTCTGTCGTTCCAGACGCATTTGTCTCTCGTCCGAAGGAC-GCCGCAGCCGGTTCGG--AAGTGCAAACGTGACGGCCTGAAGGTC-GGGAGCTGGCAGGTGGCCGGTGGCT-CGCCT-CGTGCGTGTCGTCGGTTGTTAGCCGTCCCGTCAGTGGCCCGTCTCCGGACCGAGGTGTCGCGAGTCCCTCGGGACTCCACG--TCTCCGCCCCCGTGCTGCGGGA-TAGATCTCGGCAG---GAGCGTTCAGCTCGGC---GTCCGCACGCCTGACGCG-----TGGGAAGGCCGGGCACAGCTCTCTGATGGTCGAGGCGAGGCCCGCGGG-GGACTGGAGGCTGGCGGCGAGTAGGTCGGTCACCCACCCGACCCGTCTTGAAACACGGACCAAGGAGTCTAACATGTGCGCGAGTCAATGGGTCTTGAACAGGCCCAGGGGCGC-AATGAAAGCGAAGGGCGGACGAGTG----CCGTCCGAGCGGGGATCC---CTCTTCCTCGGAGGGGGGCGCACCCGCGACCCGTTCTGT--GCCGCTCGCGGCTTGGGCGGAGTCTGAGCGTACACGTTGGGACCCGAAAGATGGTGAACTATGCCCGGACAGAATGAAGCCAGAGGAAACTCTGGTGGAGGTTCGCAGCGGTTCTGACGTGCAAATCGATCGTCAGA
