# Supplementary material for: Changes in diversity and community assembly of jumping spiders (Araneae: Salticidae) after rainforest conversion to rubber and oil palm plantations
Source: PeerJ. 2021 Mar 4;9:e11012. doi: 10.7717/peerj.11012 (PMC7937343; doi:10.7717/peerj.11012)
Supplement: Supplemental Information 12 [file peerj-09-11012-s012.zip › 28S_Alignment_NRI_NTI.nex]

#NEXUS
begin taxa;
	dimensions ntax=55;
	taxlabels
	001[&"MQ%"=0.7%,Ambiguities=0,"LQ%"=0.0%,"% Pairwise Identity"=99.9%,"%GC"=63.3%,"# Indel Disagreements"=1,Description="2 reads from BF1.3A.2017AraSalt001.1 assembled using Geneious",Modified=Mon Feb 03 16:42:55 CET 2020,"Mean Coverage"=1.9295774647887325,Bin="<html><head><3></head><b><font color='#49993F'>High</font></b></html>",Sample="BF1.3A.2017AraSalt001.1",Post-Trim=765,"% Identical Sites"=…
	002[&"MQ%"=0.1%,Ambiguities=0,"LQ%"=1.3%,"% Pairwise Identity"=99.9%,"%GC"=67.8%,"# Indel Disagreements"=1,Description="2 reads from AraSalt002.2 assembled using Geneious",Modified=Mon Feb 03 16:42:55 CET 2020,"Mean Coverage"=1.8859223300970873,Bin="<html><head><3></head><b><font color='#49993F'>High</font></b></html>",Sample="AraSalt002.2",Post-Trim=773,"% Identical Sites"=99.9%,"Trim Parameters…
	003[&"MQ%"=0.1%,Ambiguities=0,"LQ%"=0.8%,"% Pairwise Identity"=99.9%,"%GC"=69.5%,"# Indel Disagreements"=0,Description="2 reads from BJ5.3.2017AraSalt003.2 assembled using Geneious",Modified=Mon Feb 03 16:42:55 CET 2020,"Mean Coverage"=1.841404358353511,Bin="<html><head><3></head><b><font color='#49993F'>High</font></b></html>",Sample="BJ5.3.2017AraSalt003.2",Post-Trim=778,"% Identical Sites"=99.…
	005[&"MQ%"=7.8%,Ambiguities=3,"LQ%"=6.4%,"% Pairwise Identity"=95.1%,"%GC"=65.2%,"# Indel Disagreements"=1,Description="2 reads from AraSalt005.1 assembled using Geneious",Modified=Mon Feb 03 16:42:55 CET 2020,"Mean Coverage"=1.515625,Bin="<html><head><2></head><b><font color='#E9A02D'>Medium</font></b></html>",Sample="AraSalt005.1",Post-Trim=739,"% Identical Sites"=93.9%,"Trim Parameters"="Error…
	006[&"MQ%"=0.6%,Ambiguities=0,"LQ%"=0.0%,"% Pairwise Identity"=98.9%,"%GC"=65.4%,"# Indel Disagreements"=1,Description="2 reads from HF4.2A.2017AraSalt006.3 assembled using Geneious",Modified=Mon Feb 03 16:42:55 CET 2020,"Mean Coverage"=1.855921855921856,Bin="<html><head><3></head><b><font color='#49993F'>High</font></b></html>",Sample="HF4.2A.2017AraSalt006.3",Post-Trim=771,"% Identical Sites"=9…
	008[&"MQ%"=5.8%,Ambiguities=0,"LQ%"=4.1%,"% Pairwise Identity"=99.6%,"%GC"=65.6%,"# Indel Disagreements"=0,Description="2 reads from AraSalt008.1 assembled using Geneious",Modified=Mon Feb 03 16:42:55 CET 2020,"Mean Coverage"=1.5219123505976095,Bin="<html><head><3></head><b><font color='#49993F'>High</font></b></html>",Sample="AraSalt008.1",Post-Trim=726,"% Identical Sites"=99.2%,"Trim Parameters…
	009[&"MQ%"=1.0%,Ambiguities=0,"LQ%"=1.4%,"% Pairwise Identity"=99.8%,"%GC"=63.4%,"# Indel Disagreements"=1,Description="2 reads from AraSalt009.1 assembled using Geneious",Modified=Mon Feb 03 16:42:55 CET 2020,"Mean Coverage"=1.8934010152284264,Bin="<html><head><3></head><b><font color='#49993F'>High</font></b></html>",Sample="AraSalt009.1",Post-Trim=766,"% Identical Sites"=99.7%,"Trim Parameters…
	010[&"MQ%"=23.9%,Ambiguities=4,"LQ%"=9.1%,"% Pairwise Identity"=100.0%,"%GC"=64.6%,"# Indel Disagreements"=0,Description="2 reads from AraSalt010.2 assembled using Geneious",Modified=Mon Feb 03 16:45:11 CET 2020,"Mean Coverage"=1.0258620689655173,Bin="<html><head><1></head><b><font color='#C13D26'>Low</font></b></html>",Sample="AraSalt010.2",Post-Trim=696,"% Identical Sites"=100.0%,"Trim Paramete…
	011[&"MQ%"=1.5%,Ambiguities=0,"LQ%"=3.4%,"% Pairwise Identity"=96.8%,"%GC"=68.7%,"# Indel Disagreements"=0,Description="2 reads from AraSalt11.3 assembled using Geneious",Modified=Mon Feb 03 16:42:55 CET 2020,"Mean Coverage"=1.9027777777777777,Bin="<html><head><3></head><b><font color='#49993F'>High</font></b></html>",Sample="AraSalt11.3",Post-Trim=757,"% Identical Sites"=95.4%,"Trim Parameters"=…
	015[&"MQ%"=1.4%,Ambiguities=0,"LQ%"=0.4%,"% Pairwise Identity"=99.4%,"%GC"=63.7%,"# Indel Disagreements"=0,Description="2 reads from BR3.3A.2017AraSalt015.1 assembled using Geneious",Modified=Mon Feb 03 16:42:55 CET 2020,"Mean Coverage"=1.841075794621027,Bin="<html><head><3></head><b><font color='#49993F'>High</font></b></html>",Sample="BR3.3A.2017AraSalt015.1",Post-Trim=765,"% Identical Sites"=9…
	017[&"MQ%"=0.1%,Ambiguities=0,"LQ%"=1.6%,"% Pairwise Identity"=99.8%,"%GC"=63.6%,"# Indel Disagreements"=1,Description="2 reads from AraSalt017.2 assembled using Geneious",Modified=Mon Feb 03 16:42:55 CET 2020,"Mean Coverage"=1.898989898989899,Bin="<html><head><3></head><b><font color='#49993F'>High</font></b></html>",Sample="AraSalt017.2",Post-Trim=766,"% Identical Sites"=99.7%,"Trim Parameters"…
	018[&"MQ%"=1.0%,Ambiguities=1,"LQ%"=0.0%,"% Pairwise Identity"=99.8%,"%GC"=64.3%,"# Indel Disagreements"=1,Description="2 reads from BF4.1A.2017AraSalt018.2 assembled using Geneious",Modified=Mon Feb 03 16:42:55 CET 2020,"Mean Coverage"=1.8694074969770254,Bin="<html><head><3></head><b><font color='#49993F'>High</font></b></html>",Sample="BF4.1A.2017AraSalt018.2",Post-Trim=776,"% Identical Sites"=…
	019[&"MQ%"=0.0%,Ambiguities=0,"LQ%"=0.0%,"% Pairwise Identity"=99.9%,"%GC"=66.7%,"# Indel Disagreements"=1,Description="2 reads from BF2.2A.2017AraSalt019.2 assembled using Geneious",Modified=Mon Feb 03 16:42:55 CET 2020,"Mean Coverage"=1.8933823529411764,Bin="<html><head><3></head><b><font color='#49993F'>High</font></b></html>",Sample="BF2.2A.2017AraSalt019.2",Post-Trim=769,"% Identical Sites"=…
	021[&"MQ%"=0.7%,Ambiguities=0,"LQ%"=3.1%,"% Pairwise Identity"=99.7%,"%GC"=54.6%,"# Indel Disagreements"=1,Description="2 reads from AraSalt021.1 assembled using Geneious",Modified=Mon Feb 03 16:42:55 CET 2020,"Mean Coverage"=1.8948035487959443,Bin="<html><head><3></head><b><font color='#49993F'>High</font></b></html>",Sample="AraSalt021.1",Post-Trim=764,"% Identical Sites"=99.6%,"Trim Parameters…
	022[&"MQ%"=0.0%,Ambiguities=0,"LQ%"=0.8%,"% Pairwise Identity"=99.7%,"%GC"=68.0%,"# Indel Disagreements"=2,Description="2 reads from AraSalt022.3 assembled using Geneious",Modified=Mon Feb 03 16:42:55 CET 2020,"Mean Coverage"=1.8742442563482467,Bin="<html><head><3></head><b><font color='#49993F'>High</font></b></html>",Sample="AraSalt022.3",Post-Trim=777,"% Identical Sites"=99.7%,"Trim Parameters…
	023[&"MQ%"=1.0%,Ambiguities=0,"LQ%"=0.0%,"% Pairwise Identity"=99.3%,"%GC"=63.9%,"# Indel Disagreements"=1,Description="2 reads from BJ5.2.2017AraSalt023.1 assembled using Geneious",Modified=Mon Feb 03 16:42:55 CET 2020,"Mean Coverage"=1.8928121059268601,Bin="<html><head><3></head><b><font color='#49993F'>High</font></b></html>",Sample="BJ5.2.2017AraSalt023.1",Post-Trim=765,"% Identical Sites"=99…
	024[&"MQ%"=1.2%,Ambiguities=0,"LQ%"=0.8%,"% Pairwise Identity"=99.9%,"%GC"=63.6%,"# Indel Disagreements"=0,Description="2 reads from AraSalt024.2 assembled using Geneious",Modified=Mon Feb 03 16:42:55 CET 2020,"Mean Coverage"=1.840251572327044,Bin="<html><head><3></head><b><font color='#49993F'>High</font></b></html>",Sample="AraSalt024.2",Post-Trim=756,"% Identical Sites"=99.7%,"Trim Parameters"…
	025[&"MQ%"=0.8%,Ambiguities=0,"LQ%"=1.4%,"% Pairwise Identity"=99.8%,"%GC"=60.9%,"# Indel Disagreements"=1,Description="2 reads from AraSalt025.2 assembled using Geneious",Modified=Mon Feb 03 16:42:55 CET 2020,"Mean Coverage"=1.9015151515151516,Bin="<html><head><3></head><b><font color='#49993F'>High</font></b></html>",Sample="AraSalt025.2",Post-Trim=760,"% Identical Sites"=99.7%,"Trim Parameters…
	026[&"MQ%"=1.4%,Ambiguities=0,"LQ%"=1.4%,"% Pairwise Identity"=99.8%,"%GC"=64.2%,"# Indel Disagreements"=1,Description="2 reads from AraSalt026.2 assembled using Geneious",Modified=Mon Feb 03 16:42:55 CET 2020,"Mean Coverage"=1.903430749682338,Bin="<html><head><3></head><b><font color='#49993F'>High</font></b></html>",Sample="AraSalt026.2",Post-Trim=765,"% Identical Sites"=99.7%,"Trim Parameters"…
	027[&"MQ%"=0.1%,Ambiguities=0,"LQ%"=2.5%,"% Pairwise Identity"=99.8%,"%GC"=64.1%,"# Indel Disagreements"=1,Description="2 reads from AraSalt027.2 assembled using Geneious",Modified=Mon Feb 03 16:42:55 CET 2020,"Mean Coverage"=1.879652605459057,Bin="<html><head><3></head><b><font color='#49993F'>High</font></b></html>",Sample="AraSalt027.2",Post-Trim=766,"% Identical Sites"=99.7%,"Trim Parameters"…
	028[&"MQ%"=0.9%,Ambiguities=0,"LQ%"=1.4%,"% Pairwise Identity"=99.7%,"%GC"=63.1%,"# Indel Disagreements"=1,Description="2 reads from AraSalt028.2 assembled using Geneious",Modified=Mon Feb 03 16:42:55 CET 2020,"Mean Coverage"=1.9070063694267516,Bin="<html><head><3></head><b><font color='#49993F'>High</font></b></html>",Sample="AraSalt028.2",Post-Trim=765,"% Identical Sites"=99.6%,"Trim Parameters…
	029[&"MQ%"=0.4%,Ambiguities=0,"LQ%"=0.4%,"% Pairwise Identity"=99.9%,"%GC"=67.0%,"# Indel Disagreements"=0,Description="2 reads from AraSalt029.1 assembled using Geneious",Modified=Mon Feb 03 16:42:55 CET 2020,"Mean Coverage"=1.852760736196319,Bin="<html><head><3></head><b><font color='#49993F'>High</font></b></html>",Sample="AraSalt029.1",Post-Trim=770,"% Identical Sites"=99.9%,"Trim Parameters"…
	030[&"MQ%"=0.5%,Ambiguities=0,"LQ%"=0.4%,"% Pairwise Identity"=99.6%,"%GC"=64.7%,"# Indel Disagreements"=2,Description="2 reads from BJ6.1.2017AraSalt030.1 assembled using Geneious",Modified=Mon Feb 03 16:42:55 CET 2020,"Mean Coverage"=1.903387703889586,Bin="<html><head><3></head><b><font color='#49993F'>High</font></b></html>",Sample="BJ6.1.2017AraSalt030.1",Post-Trim=767,"% Identical Sites"=99.…
	032[&"MQ%"=1.3%,Ambiguities=1,"LQ%"=0.0%,"% Pairwise Identity"=99.8%,"%GC"=65.8%,"# Indel Disagreements"=1,Description="2 reads from HO4.1A.2017AraSalt032.2 assembled using Geneious",Modified=Mon Feb 03 16:42:55 CET 2020,"Mean Coverage"=1.8610763454317898,Bin="<html><head><3></head><b><font color='#49993F'>High</font></b></html>",Sample="HO4.1A.2017AraSalt032.2",Post-Trim=764,"% Identical Sites"=…
	040[&"MQ%"=4.4%,Ambiguities=2,"LQ%"=2.0%,"% Pairwise Identity"=97.2%,"%GC"=63.4%,"# Indel Disagreements"=0,Description="2 reads from HO3.2A.2017AraSalt040.1 assembled using Geneious",Modified=Mon Feb 03 16:42:55 CET 2020,"Mean Coverage"=1.5748427672955976,Bin="<html><head><3></head><b><font color='#49993F'>High</font></b></html>",Sample="HO3.2A.2017AraSalt040.1",Post-Trim=757,"% Identical Sites"=…
	043[&"MQ%"=1.4%,Ambiguities=1,"LQ%"=0.6%,"% Pairwise Identity"=100.0%,"%GC"=66.8%,"# Indel Disagreements"=0,Description="2 reads from AraSalt043.1 assembled using Geneious",Modified=Mon Feb 03 16:42:55 CET 2020,"Mean Coverage"=1.8734643734643734,Bin="<html><head><3></head><b><font color='#49993F'>High</font></b></html>",Sample="AraSalt043.1",Post-Trim=770,"% Identical Sites"=100.0%,"Trim Paramete…
	045[&"MQ%"=0.0%,Ambiguities=0,"LQ%"=0.4%,"% Pairwise Identity"=99.6%,"%GC"=64.3%,"# Indel Disagreements"=2,Description="2 reads from HJ3.2A.2017AraSalt045.2 assembled using Geneious",Modified=Mon Feb 03 16:42:55 CET 2020,"Mean Coverage"=1.8892988929889298,Bin="<html><head><3></head><b><font color='#49993F'>High</font></b></html>",Sample="HJ3.2A.2017AraSalt045.2",Post-Trim=764,"% Identical Sites"=…
	046[&"MQ%"=2.7%,Ambiguities=0,"LQ%"=2.7%,"% Pairwise Identity"=99.0%,"%GC"=63.3%,"# Indel Disagreements"=1,Description="2 reads from AraSalt046.1 assembled using Geneious",Modified=Mon Feb 03 16:42:55 CET 2020,"Mean Coverage"=1.488341968911917,Bin="<html><head><3></head><b><font color='#49993F'>High</font></b></html>",Sample="AraSalt046.1",Post-Trim=731,"% Identical Sites"=98.7%,"Trim Parameters"…
	047[&"MQ%"=0.6%,Ambiguities=1,"LQ%"=0.3%,"% Pairwise Identity"=99.7%,"%GC"=66.7%,"# Indel Disagreements"=0,Description="2 reads from AraSalt047.3 assembled using Geneious",Modified=Mon Feb 03 16:42:55 CET 2020,"Mean Coverage"=1.8656174334140436,Bin="<html><head><3></head><b><font color='#49993F'>High</font></b></html>",Sample="AraSalt047.3",Post-Trim=779,"% Identical Sites"=99.3%,"Trim Parameters…
	049[&"MQ%"=1.2%,Ambiguities=0,"LQ%"=0.8%,"% Pairwise Identity"=99.5%,"%GC"=63.5%,"# Indel Disagreements"=0,Description="2 reads from HF4.1A.2017AraSalt049.2 assembled using Geneious",Modified=Mon Feb 03 16:42:55 CET 2020,"Mean Coverage"=1.8764044943820224,Bin="<html><head><3></head><b><font color='#49993F'>High</font></b></html>",Sample="HF4.1A.2017AraSalt049.2",Post-Trim=765,"% Identical Sites"=…
	053[&"MQ%"=0.5%,Ambiguities=1,"LQ%"=1.6%,"% Pairwise Identity"=99.9%,"%GC"=65.3%,"# Indel Disagreements"=0,Description="2 reads from AraSalt053.3 assembled using Geneious",Modified=Mon Feb 03 16:42:55 CET 2020,"Mean Coverage"=1.9086294416243654,Bin="<html><head><3></head><b><font color='#49993F'>High</font></b></html>",Sample="AraSalt053.3",Post-Trim=767,"% Identical Sites"=99.9%,"Trim Parameters…
	054[&"MQ%"=1.3%,Ambiguities=0,"LQ%"=0.9%,"% Pairwise Identity"=99.9%,"%GC"=66.1%,"# Indel Disagreements"=0,Description="2 reads from HF2.2A.2017AraSalt054.2 assembled using Geneious",Modified=Mon Feb 03 16:42:55 CET 2020,"Mean Coverage"=1.8573185731857318,Bin="<html><head><3></head><b><font color='#49993F'>High</font></b></html>",Sample="HF2.2A.2017AraSalt054.2",Post-Trim=769,"% Identical Sites"=…
	056[&"MQ%"=0.9%,Ambiguities=0,"LQ%"=2.1%,"% Pairwise Identity"=99.6%,"%GC"=50.3%,"# Indel Disagreements"=0,Description="2 reads from AraSalt056.1 assembled using Geneious",Modified=Mon Feb 03 16:42:55 CET 2020,"Mean Coverage"=1.901155327342747,Bin="<html><head><3></head><b><font color='#49993F'>High</font></b></html>",Sample="AraSalt056.1",Post-Trim=759,"% Identical Sites"=99.3%,"Trim Parameters"…
	058[&"MQ%"=2.2%,Ambiguities=1,"LQ%"=2.1%,"% Pairwise Identity"=99.1%,"%GC"=65.2%,"# Indel Disagreements"=1,Description="2 reads from AraSalt058.2 assembled using Geneious",Modified=Mon Feb 03 16:42:55 CET 2020,"Mean Coverage"=1.895,Bin="<html><head><3></head><b><font color='#49993F'>High</font></b></html>",Sample="AraSalt058.2",Post-Trim=756,"% Identical Sites"=98.7%,"Trim Parameters"="Error prob…
	059[&"MQ%"=0.1%,Ambiguities=0,"LQ%"=0.4%,"% Pairwise Identity"=100.0%,"%GC"=66.8%,"# Indel Disagreements"=0,Description="2 reads from AraSalt059.3 assembled using Geneious",Modified=Mon Feb 03 16:42:55 CET 2020,"Mean Coverage"=1.875615763546798,Bin="<html><head><3></head><b><font color='#49993F'>High</font></b></html>",Sample="AraSalt059.3",Post-Trim=770,"% Identical Sites"=100.0%,"Trim Parameter…
	060[&"MQ%"=1.7%,Ambiguities=0,"LQ%"=0.1%,"% Pairwise Identity"=99.9%,"%GC"=65.6%,"# Indel Disagreements"=0,Description="2 reads from HJ1.3A.2017AraSalt060.2 assembled using Geneious",Modified=Mon Feb 03 16:42:55 CET 2020,"Mean Coverage"=1.8432563791008505,Bin="<html><head><3></head><b><font color='#49993F'>High</font></b></html>",Sample="HJ1.3A.2017AraSalt060.2",Post-Trim=781,"% Identical Sites"=…
	061[&"MQ%"=2.3%,Ambiguities=1,"LQ%"=3.2%,"% Pairwise Identity"=99.8%,"%GC"=65.2%,"# Indel Disagreements"=1,Description="2 reads from HJ3.2A.2017AraSalt061.1 assembled using Geneious",Modified=Mon Feb 03 16:42:55 CET 2020,"Mean Coverage"=1.8926342072409488,Bin="<html><head><3></head><b><font color='#49993F'>High</font></b></html>",Sample="HJ3.2A.2017AraSalt061.1",Post-Trim=771,"% Identical Sites"=…
	063[&"MQ%"=1.4%,Ambiguities=0,"LQ%"=1.0%,"% Pairwise Identity"=99.7%,"%GC"=66.1%,"# Indel Disagreements"=0,Description="2 reads from AraSalt063.3 assembled using Geneious",Modified=Mon Feb 03 16:42:55 CET 2020,"Mean Coverage"=1.8930348258706469,Bin="<html><head><3></head><b><font color='#49993F'>High</font></b></html>",Sample="AraSalt063.3",Post-Trim=775,"% Identical Sites"=99.4%,"Trim Parameters…
	065[&"MQ%"=0.8%,Ambiguities=0,"LQ%"=1.7%,"% Pairwise Identity"=99.8%,"%GC"=64.0%,"# Indel Disagreements"=1,Description="2 reads from AraSalt065.2 assembled using Geneious",Modified=Mon Feb 03 16:42:55 CET 2020,"Mean Coverage"=1.879652605459057,Bin="<html><head><3></head><b><font color='#49993F'>High</font></b></html>",Sample="AraSalt065.2",Post-Trim=766,"% Identical Sites"=99.7%,"Trim Parameters"…
	067[&"MQ%"=8.5%,Ambiguities=5,"LQ%"=5.1%,"% Pairwise Identity"=93.7%,"%GC"=65.9%,"# Indel Disagreements"=0,Description="2 reads from HO3.2A.2017AraSalt067.1 assembled using Geneious",Modified=Mon Feb 03 16:42:55 CET 2020,"Mean Coverage"=1.4813278008298756,Bin="<html><head><2></head><b><font color='#E9A02D'>Medium</font></b></html>",Sample="HO3.2A.2017AraSalt067.1",Post-Trim=708,"% Identical Sites…
	069[&"MQ%"=1.8%,Ambiguities=0,"LQ%"=2.6%,"% Pairwise Identity"=98.2%,"%GC"=66.5%,"# Indel Disagreements"=1,Description="2 reads from AraSalt069.2 assembled using Geneious",Modified=Mon Feb 03 16:42:55 CET 2020,"Mean Coverage"=1.9093167701863354,Bin="<html><head><3></head><b><font color='#49993F'>High</font></b></html>",Sample="AraSalt069.2",Post-Trim=768,"% Identical Sites"=97.1%,"Trim Parameters…
	077[&"MQ%"=0.4%,Ambiguities=0,"LQ%"=0.4%,"% Pairwise Identity"=99.7%,"%GC"=63.5%,"# Indel Disagreements"=2,Description="2 reads from HF3.3A.2017AraSalt077.1 assembled using Geneious",Modified=Mon Feb 03 16:42:55 CET 2020,"Mean Coverage"=1.9073842302878599,Bin="<html><head><3></head><b><font color='#49993F'>High</font></b></html>",Sample="HF3.3A.2017AraSalt077.1",Post-Trim=767,"% Identical Sites"=…
	078[&"MQ%"=1.0%,Ambiguities=1,"LQ%"=0.7%,"% Pairwise Identity"=99.6%,"%GC"=63.6%,"# Indel Disagreements"=2,Description="2 reads from BF4.1A.2017AraSalt078.1 assembled using Geneious",Modified=Mon Feb 03 16:42:55 CET 2020,"Mean Coverage"=1.8977272727272727,Bin="<html><head><3></head><b><font color='#49993F'>High</font></b></html>",Sample="BF4.1A.2017AraSalt078.1",Post-Trim=765,"% Identical Sites"=…
	080[&"MQ%"=1.7%,Ambiguities=0,"LQ%"=1.4%,"% Pairwise Identity"=97.6%,"%GC"=63.7%,"# Indel Disagreements"=1,Description="2 reads from AraSalt080.1 assembled using Geneious",Modified=Mon Feb 03 16:42:55 CET 2020,"Mean Coverage"=1.8829389788293898,Bin="<html><head><3></head><b><font color='#49993F'>High</font></b></html>",Sample="AraSalt080.1",Post-Trim=765,"% Identical Sites"=95.3%,"Trim Parameters…
	082[&"MQ%"=1.0%,Ambiguities=0,"LQ%"=1.2%,"% Pairwise Identity"=100.0%,"%GC"=65.2%,"# Indel Disagreements"=0,Description="2 reads from AraSalt082.3 assembled using Geneious",Modified=Mon Feb 03 16:42:55 CET 2020,"Mean Coverage"=1.8955974842767296,Bin="<html><head><3></head><b><font color='#49993F'>High</font></b></html>",Sample="AraSalt082.3",Post-Trim=771,"% Identical Sites"=100.0%,"Trim Paramete…
	083[&"MQ%"=0.8%,Ambiguities=0,"LQ%"=0.8%,"% Pairwise Identity"=99.6%,"%GC"=65.4%,"# Indel Disagreements"=2,Description="2 reads from AraSalt083.1 assembled using Geneious",Modified=Mon Feb 03 16:42:55 CET 2020,"Mean Coverage"=1.885185185185185,Bin="<html><head><3></head><b><font color='#49993F'>High</font></b></html>",Sample="AraSalt083.1",Post-Trim=769,"% Identical Sites"=99.6%,"Trim Parameters"…
	086[&"MQ%"=1.7%,Ambiguities=1,"LQ%"=2.6%,"% Pairwise Identity"=99.0%,"%GC"=65.2%,"# Indel Disagreements"=0,Description="2 reads from AraSalt086.2 assembled using Geneious",Modified=Mon Feb 03 16:42:55 CET 2020,"Mean Coverage"=1.2367021276595744,Bin="<html><head><3></head><b><font color='#49993F'>High</font></b></html>",Sample="AraSalt086.2",Post-Trim=726,"% Identical Sites"=98.3%,"Trim Parameters…
	087[&"MQ%"=1.4%,Ambiguities=0,"LQ%"=1.7%,"% Pairwise Identity"=99.8%,"%GC"=63.9%,"# Indel Disagreements"=1,Description="2 reads from AraSalt087.3 assembled using Geneious",Modified=Mon Feb 03 16:42:55 CET 2020,"Mean Coverage"=1.8848560700876096,Bin="<html><head><3></head><b><font color='#49993F'>High</font></b></html>",Sample="AraSalt087.3",Post-Trim=767,"% Identical Sites"=99.7%,"Trim Parameters…
	090[&"MQ%"=0.7%,Ambiguities=0,"LQ%"=0.4%,"% Pairwise Identity"=99.6%,"%GC"=64.4%,"# Indel Disagreements"=2,Description="2 reads from BJ4.1.2017AraSalt090.1 assembled using Geneious",Modified=Mon Feb 03 16:42:55 CET 2020,"Mean Coverage"=1.8882063882063882,Bin="<html><head><3></head><b><font color='#49993F'>High</font></b></html>",Sample="BJ4.1.2017AraSalt090.1",Post-Trim=765,"% Identical Sites"=99…
	091[&"MQ%"=25.2%,Ambiguities=5,"LQ%"=8.1%,"% Pairwise Identity"=92.9%,"%GC"=57.5%,"# Indel Disagreements"=3,Description="2 reads from HO3.1A.2017AraSalt091.1 assembled using Geneious",Modified=Mon Feb 03 16:42:55 CET 2020,"Mean Coverage"=1.9248704663212435,Bin="<html><head><1></head><b><font color='#C13D26'>Low</font></b></html>",Sample="HO3.1A.2017AraSalt091.1",Post-Trim=755,"% Identical Sites"=…
	092[&"MQ%"=0.3%,Ambiguities=0,"LQ%"=1.6%,"% Pairwise Identity"=99.6%,"%GC"=65.8%,"# Indel Disagreements"=2,Description="2 reads from AraSalt092.1 assembled using Geneious",Modified=Mon Feb 03 16:42:55 CET 2020,"Mean Coverage"=1.9015151515151516,Bin="<html><head><3></head><b><font color='#49993F'>High</font></b></html>",Sample="AraSalt092.1",Post-Trim=770,"% Identical Sites"=99.6%,"Trim Parameters…
	100[&"MQ%"=5.5%,Ambiguities=1,"LQ%"=3.5%,"% Pairwise Identity"=97.2%,"%GC"=67.1%,"# Indel Disagreements"=1,Description="2 reads from AraSalt100.2 assembled using Geneious",Modified=Mon Feb 03 16:42:55 CET 2020,"Mean Coverage"=1.2072072072072073,Bin="<html><head><3></head><b><font color='#49993F'>High</font></b></html>",Sample="AraSalt100.2",Post-Trim=739,"% Identical Sites"=96.3%,"Trim Parameters…
	102[&"MQ%"=8.1%,Ambiguities=0,"LQ%"=8.9%,"% Pairwise Identity"=98.5%,"%GC"=65.9%,"# Indel Disagreements"=1,Description="2 reads from HJ1.3A.2017AraSalt102.1 assembled using Geneious",Modified=Mon Feb 03 16:42:55 CET 2020,"Mean Coverage"=1.8911022576361223,Bin="<html><head><2></head><b><font color='#E9A02D'>Medium</font></b></html>",Sample="HJ1.3A.2017AraSalt102.1",Post-Trim=753,"% Identical Sites…
	104[&"MQ%"=1.6%,Ambiguities=1,"LQ%"=0.4%,"% Pairwise Identity"=99.5%,"%GC"=65.4%,"# Indel Disagreements"=2,Description="2 reads from BJ4.1.2017AraSalt104.2 assembled using Geneious",Modified=Mon Feb 03 16:42:55 CET 2020,"Mean Coverage"=1.8718905472636815,Bin="<html><head><3></head><b><font color='#49993F'>High</font></b></html>",Sample="BJ4.1.2017AraSalt104.2",Post-Trim=758,"% Identical Sites"=99…
	109[&"MQ%"=0.4%,Ambiguities=1,"LQ%"=1.3%,"% Pairwise Identity"=100.0%,"%GC"=65.4%,"# Indel Disagreements"=0,Description="2 reads from BR1.3A.2017AraSalt109.1 assembled using Geneious",Modified=Mon Feb 03 16:42:55 CET 2020,"Mean Coverage"=1.8659147869674186,Bin="<html><head><3></head><b><font color='#49993F'>High</font></b></html>",Sample="BR1.3A.2017AraSalt109.1",Post-Trim=761,"% Identical Sites"…
;
end;
begin characters;
	dimensions nchar=830;
	format datatype=dna missing=? gap=-;
	matrix
	001	CAAGGTAAACGG-GTGGG-CCCTCGAAATCCTGTGGCGAGAGGATTCAGT-CTGGC-TCG-GCGGAC--CTGCGGTGGGAAAA--CTCGGGTAGG-GCTTCCC--GTGACTGGGGCCGTCCTATTGCGGGGC-TTCCGTCGTTC-CAGACGCATTTGTCTCTCGTCC-GAAGGACGCTGCAGCCGGTTTGGAAG--TGCAAGCGCGACGGCCTGAAGGTCGGGT-AATGGCAGGTGGCCGGCGG-CTCGC-CTTG-TGTGGGTT-GTCGGTTGTTAGCCGTCCCGTCAGTGGCTCGTCTCCAGACCGAGGTGTCGCGAGTC-CCGT--CAGGGA-CT-CTTCGTCTCCACCCCAG-AGTT--GCGGGA-CTGGTCGTGG-CAAGG--GCTCCGTAT---…
	002	AAAGGTAAACGG-GTGGGCCCCTCGAAATCCTGTGGCGAGAGGATTCAGT-CTGGC-CCGAGCGCAC--GCCCCTGCGGAAAT---TCAGGTAGG-GCTTCCC-TTCGACGGGTGCCGTCCGCGGGGGCGGC-TTGTGCCGCTC-CAGACGCATTTGACTCTCGCCC-GAAGGACGCTGCAGCCGGTCCGGCAG--TGCAAGCGCGACGGCCTGAAGGTCGGGA-GCCGGCAGGTGGCCGGTGG-TTCGC-CTCG-TGCGGGCC-GCCGGTTGTTAGCCATCCCGTCAGTGGCTCGTCGCCGGACCGTGGTGTCGCGAGTCCCCTC--GCGGGA-CT-CCTCGTCTCCTCCCCAGCGATC--GCGGGA-CAGATCGGGG-CAAGGGTCTTCCGT-T---…
	003	AAAGGTAAACGG-GTGGG-CCCTCGAAATCCTGTGGCGAGAGGATTCAGT-CTGGT-GCG-GCGGGCTC-GTGGACGGGAAGT---CATGGCAGG-GCTTCCC-GCGAACCGGGGCCGCCCGTCCGCGGGAC-CCCCGTCGTTC-CAGACGCATTTGTCTCTCGTCC-GAAGGACGCCGCAGCCGGTTCGGCAG--TGCAAGCGCGACGGCCTGAGGGCCGGGA-GACGGCAGGTGGCCGGTGG-CCCGC-CTCGTTGCGGGTC-GCCGGTTGTTAGCCATCCCGGCAGTGGCCCGTCGCCGGACCGTGGTGTCGCGAGTCCCCT---CGGGGA-CT-CCTCGTCTCCACCCCGGCAGTA--GCGGGA-CAGACCGCGG-TAGGG--GCCCGGTTCCCT…
	005	-----------------------------------GCGAGAGGANTCAGT-GCGGTGCCCCGCAGAC----GGCGGGGAAAGA-----CGGAAGG-GCTTCCC--GAGACCGGGGCCGTTC--CCCGTCGCCTTTCGTGGGGCGCCGTACGCATTTGACTCTCGTCC-GAAGGACGCTGCAGCCGGTTCGGCAG--TGCAAACGTGACGGCCTGAAGGGCGGGA-GACGGCAGGTGGCCGGTGG-ATGGC-TTCG-TGCCGTCC-GCCGGTTGTTAGCCATCCCGTCGGTGGCTCGTCGCCGGACCGTGGTGTCGCGAGTCCCCTT-CCGGGGA-CT-CTACGTCTCCACCCCCGTTGGTT-GCGGGA-CGGACCGRGG-CAAGA---TTCTGCC----…
	006	AAAGGTAAACGG-GTGGG-CCCTCGAAATCCTGTGGCGAGAGGATTCAGT-CTGGCGTATCGCGCTT--GCTTGACCGGAATT-----CATGAGAGGCTTCCC---TGAAAGGGGCCGTCCGGTCGCATGCC-TCGCGACTTGTGCAGACGCATTTGACTCTCGCTC-GAAGGACGCTGCAGCCGGCGGGGCAG--TGCAAACGCGACGGCCTGAAGGTCGGGA-GATGGCAGGTGGCCGGCGG-CGCTC-CGAG-TGGGCGTGTGCCGGTTGTTAGCCGTCCCGTCAGTGGCCCGTCGCCCCGCCGAGGTGTCACCAGGCCCCCT-CGCGGGG-CTCCTCCGTCTCCTTAAAACT-TTTAAGCGAG---TGGCAGTTG-CTGGG--CATAGGCC----…
	008	-----------------------------------GCGAGAGGATTCAGT-CTGGG-ACT-GCGGAC--GCGGCGGTGGAAGT-----CGGAAGG-GCTTCCC--CGGACGGGGGCCGTCCGCCGTCGCGAG-TTCCGTGGCTC-CAGACGCATTTGTCTCTCGTCC-GAAGGACGCTGCAGCCGGTCTGGCAG--TGCAAACGTGACGGCCTGAAGGGCGGGA-GATGGCAGGTGGCCGGTGG-CCCGC-CTCG-TGCGGGTC-GTCGGTTGTTAGCCGTCCCGTCAGTGGCCCGTCGCCAGACCGAGGTGTCGCGAGTC-CCT---CTGGGA-CT-CCACGTCTCCACCCTG--AGTT--GCGGGA-CAGATCGCGG-CAAGG--GTGCCTCG----…
	009	CAAGGTAAACGG-GTGGGCCCCTCGAAATCCTGTGGCGAGAGGATTCAGT-CTGGC-TCA-GCGGAC--CTGTGGTGGGAAAA--CTCGGGTAGG-GCTTCCC--GTGACTGGGGCCGTCCTGCTGCGGGGC-TTCCGTTGTTC-CAGACGCATTTGTCTCTCGTCC-GAAGGACGCTGCAGCCGGTTTGGAAG--TGCAAGCGCGACGGCCTGAAGGTCGGGT-AATGGCAGGTGGCCGGCGG-CTCGC-CTCG-TGCGGGTT-GTCGGTTGTTAGCCGTCCCGTCAGTGGCTCGTCTCCAGACCGAGGTGTCGCGAGTC-CCGT--CAGGGA-CT-CTTCGTCTCCACCCCAG-GGTT--GCGGGA-CTGGTCGTGG-CAAGG--GCTCCGTAT---…
	010	------------------------------------------------GT-CTGGC-TCG-GCGGAC--CTGCGGTTGGAAGA--TTCGGGTAGG-GCTTCCC--GTGACTGGGGCCGTCCTATCGCGGGGC-TTCCGCTGTTC-CAGAYGCATTTGTCTCTCGTCC-TRAGGACGCTGCAGCCGGTTTGGAAG--TGCAAGCGCGGCGGCCTGAAGGTCGGGT-AATGGCAGGTGGCCGGCGG-CTCGC-CTCG-TGCGGGTT-GTCGGTTGTTAGCCGTCCCGTCAGTGGCTCGTCTCCAGACCGAGGTGTCGCGAGTC-CCGT--CYGGGA-CT-CTTCGTCTCCACCCCAC-GGTT--GCGRGA-CTGGTCGTGG-CAAGG--GCTCCGTAT---…
	011	----------GG-GTGGG-CCCTCGAAATCCTGTGGCGAGAGGATTCAGT-GCGGCGTCGCGCAGA-----GCGCGCGGAAC-----------G--GCTTCCC--GATCCCGGGGCGGTTCCG-CGCGC-CCTTTCGTGCGGCGTCGTACGCATTTGACTCTCGTTC-GAAGGACGCCGCAGCCGGTTCGGCAGTAAGCAGACGTGACGGCCTGAAGGTCGGGA-GCCGGCAGGTGGCCGGTGG-CTCGC-CTCG-TGCGCGCC-GCCGGTTGTTAGCCTTCCCGTCGGTGGCTCGTCGCCGGACCGTGGTGTCGCTAGTCCCCCA--GCGGGA-CT-CCACGTCTCCACCCCAGTCGGTC-GCGGGA-CGGACCGAGG-CAAGG---CTCTGCC----…
	015	AAAGGTAAACGG-GTGGG-CCCTCGAAATCCTGTGGCGAGAGGATTCAGT-CTGGC-TCG-GCGGAC--CCGTGGTGGGAAGA--TTCGGGTAGG-GCTTCCC--GTGACTGGGGCCGTCCTATCGCGGGGC-TTCCGTCGTTC-CAGACGCATTTGTCTCTCGTCC-TAAGGACGCTGCAGCCGGTTTGGAAG--TGCAAGCGCGGCGGCCTGAAGGTCGGGT-AATGGCAGGTGGCCGGCGG-CTCGC-CTCG-TGCGGGTT-GTCGGTTGTTAGCCGTCCCGTCAGTGGCTCGTCTCCAGACCGAGGTGTCGCGAGTC-CCGT--CAGGGA-CT-CTTCGTCTCCACCCCAC-GGTT--GCGGGA-CTGGTCGTGG-CAAGG--GCTCCGTAT---…
	017	CAAGGTAAACGG-GTGGGCCCCTCGAAATCCTGTGGCGAGAGGATTCAGT-CTGGC-TCG-CCGGAC--CTGCGGTGGGAAAA--CTCGGGTAGG-GCTTCCC--GTGACTGGGGCCGTCCTGCTGCGGGGC-TTCCGTCGTTC-CAGACGCATTTGTCTCTCGTCC-GAAGGACGCTGCAGCCGGTTTGGAAG--TGCAAGCGCGACGGCCTGAAGGTCGGGT-AATGGCAGGTGGCCGGCGG-CTCGC-CTTG-TGTGGGTT-GTCGGTTGTTAGCCGTCCCGTCAGTGGCTCGTCTCCAGACCGAGGTGTCGCGAGTC-CCGT--CAGGGA-CT-CTTCGTCTCCACCCCAG-GGTT--GCGGGA-CTGGTCGTGG-CAAGG--GCTCCGTAT---…
	018	AAAGGTAAACGG-GTGGG-CCCTCGAAATCCTGTGGCGAGAGGATTCAGT-CTGTT-TCGTTCGGA---GTCCGGGAGGAAGA-ATCCGAGCAGG-GCTTCCG-CTGTACGCGGGCCGTCTTCCCGGTCTAC-GTCGGGCGACT-CAGACGCATTTGTCTCTCGTCCTCGAGGACGCTGCAGCCGGTTTGGAAGTTTGCAAGCGCGACGGCCTGAAGGTCGGGA-GATGGCAGGTGGCCGGTGGTTCCTC-CTCGTCGAGGGCT-ATCGGTTGTTAGCCGTCCCGTCAGTGGCTCGTCTCCAGACCGAGGTGTCGCGAGTC-YCTT--CGGGGA-CT-CCACGTCTCCTCCCCCGTCGGC--GCGGGA-CAGGACCCGGCCAGGG--TTTTCGGCG---…
	019	CAAGGTAAACGG-GTGGG-CCCTCGAAATCCTGTGGCGAGAGGATTCAGT-CTGC--TCCGGCGGAC--GACCGGGAGGAAAC-GAAAGGGCAGG-GCTTCCG-CCGAGCGCGGGCCGTCCTTTCGGTCGAC-CTCGTCCGGAG-CAGACGCATTTGTCTCTCGTCC-CGAGGACGCTGCAGCCGGTCTGGGAG--TGCAAGCGCGACGGCCTGAAGGTCGGGA-GCCGGCAGGTGGCCGGCGG-CTCGC-CTCG-TGCGGGCT-GTCGGTTGTTAGCCTTCCCGTCAGTGGCTCGTCTCCAGACCGTGGTGTCGCGAGTC-CCTT--CGGGGA-CT-CTCCGTCTCCACCCC-GTAGTC--GCGGGA-CAGGGCCCGGCCAGGG--TCTTTGACG---…
	021	CAAGGTAAACGG-GTGGGCCCCTCGAAATCCTGTGGTGAGAGGATTCAGTGCAGGCTGCG-GCATA----TTCGTTCTCAAGA---------AGTTTCTTCC----TGAAGAAGGCCGTCTGAACGAAGTTTTTGCCGTGCGTCTTGCATGCAATTGTCTCTCATTC-GAAGGACGCTGCAGCCTGTTCGGCAA--TGCAAACGTGACTGCTTTATAGGCCGGA-ACTGGCAGGTGACCGGTGT-TTCTC-CTTG-TGCGATTT-GCCGGTTGTTAGCTGTCTGGTCTGTGGCTGGTCGCCGAACAGTGGT--CGGTGGTTCCCTGACGGGGGATCTTACTTGCCTTCTCCTTTG--GAA--GCAGAA-CAGAACGTGG-CAGGGTTTTTTATCGG---…
	022	AAAGGTAAACGG-GTGGG-CCCTCGAAATCCTGTGGCGAGAGGATTCAGT-GCGGCGTCGTGCGTGCC---GAGCGGGGAAGAA-CTTCGGTAGG-GCTTCCCTGTCGTCAGGGGCCGTCC--CCGCCCGGCCCTGCG-CGGCGTCGCATGCATTTGACTCTCGCCC-GAAGGACGCTGCAGCCGGTTCGGCAG--TGCAAGCGTGACGGCCTGGAGGTCGGGA-GCCGGCAGGTGGCCGGTGG-TTCCCTCTCG-TGGGGTTCCGCCGGTTGTTAGCCATCCCGTCAGTGGCCCGTCGCCGGACCGTGGTTGCGCGAGTCCCCTC--GCGGGA-CT-CCTCGTCTCCACCCCGTCAGTC--GCGGGA-CGGATCGCGG-CAGGG---TCCTGGC----…
	023	CAAGGTAAACGG-GTGGG-CCCTCGAAATCCTGTGGCGAGAGGATTCAGT-CTGGC-TCG-GCGGACC--TGCGGCGGGAAGA--CTCGGGTAGG-GCTTCCC--GTGACTGGGGCCGTCCTGCTGCGGGGC-TTCTGTCGTTC-CAGACGCATTTGTCTCTCGTCC-GAAGGACGCTGCAGCCGGTTTGGAAG--TGCAAGCGCGACGGCCTGAAGGTCGGGT-AATGGCAGGTGGCCGGCGG-CTCGC-CTCG-TGTGGGTT-GTCGGTTGTTAGCCGTCCCGTCAGTGGCTCGTCTCCAGACCGAGGTGTCGCGAGTC-CCGT--CAGGGA-CT-CTTCGTCTCCACCCCAGT-GTT--GCGGGA-CTGGTCGTGG-CAAGG--GCTCCGTAT---…
	024	AAAGGTAAACGG-GTGGG-CCCTCGAAATCCTGTGGCGAGAGGATTCAGTGCGGGCCGCG-ACGCA----TTCGTCCGGAA---------GGAGC-GTCTCC---GTCAAGGGGGCCGTCCGGACGAATGCCTCGTCGCGCGCCTCGTACGCATTTGTCTCTCGTCC-GAAGGACGCTGCAGCCTGTTCGGCAG--TGCAAACGTGACGGCTTGAAGGGCCGGA-AATGGCAGGTGGCCGGTGG-CTCGC-CTCG-TGTGATTC-GCCGGTTGTTAGCCGTCCGGTCAGTGGCCCGTCGCCGGACAGTGGT--CGTCGGTTCCCTT---CGGGAACC-CCTCGTCTCCTCTCAAC--GAC--GCGGGA-CAGGACGTGG-CATGG--ATTCCCCGG---…
	025	AAAGGTAAACGG-GTGGGCCCCTCGAAATCCTGTGGTGAGAGGATTCAGTGCGGGCTGCG-GTGCA----TTCGTCCTCAA---------GGAGC-GTCTCC---GTGAAGGGGGCCGTCTGGACGACAGCCTCACCGCGCGTCTCGTACGCATTTGTCTCTCACCC-GAAGGACGCTGCAGCCTGTTCGGCAG--TGCAAACGTGACGGCTTGAAGGCTCGGA-ACTGGCAGGTGGCCGGTGG-TTCGC-CTCG-TGCGGCTC-GCCGGTTGTTAGCCGTCCGATCAGTGGCCCGTCGTCGGACAGTGGT--CGTCGGTTTCCGT--TCGGAAACC-TCTCGTCTCCTCATTT--AGAC--GCAGGA-CAGTGCGTGG-CATGG--TTTTTCTCG---…
	026	CAAGGTAA-CGG-GTGGGCCCCTCGAAATCCTGTGGCGAGAGGATTCAGT-CTGGC-TCG-GCGGACC--TGCGGCGGGAAGA--CTCGGGTAGG-GCTTCCC--GTGACTGGGGCCGTCCTGCTGTGGGGC-TTCCGTCGTTC-CAGACGCATTTGTCTCTCGTCC-GAAGGACGCTGCAGCCGGTTTGGAAG--TGCAAGCGCGGCGGCCTGAAGGTCGGGT-AATGGCAGGTGGCCGGCGG-CTCGC-CTCG-TGCGGGTT-GTCGGTTGTTAGCCGTCCCGTCAGTGGCTCGTCTCCAGACCGAGGTGTCGCGAGTC-CCGC--GAGGGA-CT-CTTCGTCTCCACCCCAG-AGTT--GCGGGA-CTGGTCGTGG-CAAGG--GCTCCGTAT---…
	027	CAAGGTAAACGG-GTGGGCCCCTCGAAATCCTGTGGCGAGAGGATTCAGT-CTGGC-TCG-GCGGACC--TGCGGTGGGAAGA--CTCGGGTAGG-GCTTCCC--GTGACTGGGGCCGTCCTGCCGCGGGGC-TTCCGTCGTTC-CAGACGCATTTGTCTCTCGTCC-GAAGGACGCTGCAGCCGGTTTGGAAG--TGCAAGCGCGACGGCCTGAAGGTCGGGT-AATGGCAGGTGGCCGGCGG-CTCGC-CTCG-TGCGGGTT-GTCGGTTGTTAGCCGTCCCGTCAGTGGCTCGTCTCCAGACCGAGGTGTCGCTAGTC-CCGT--CAGGGA-CT-CTTCGTCTCCACCCCAG-GGTT--GCGGGA-CTGGTCGTGG-CAAGG--GCTCCGTAT---…
	028	CAAGGTAA-CGG-GTGGGCCCCTCGAAATCCTGTGGCGAGAGGATTCAGT-CTGGC-TCG-GCGGACT--CGTGATGGGAAAA--CTCGGGTAGG-GCTTCCC--GTGACTGGGGCCGTCCTATTGCGGGGC-TTCCGTCGTTC-CAGACGCATTTGTCTCTCGTCC-GAAGGACGCTGCAGCCGGTTTGGAAG--TGCAAGCGCGACGGCCTGAAGGTCGGGT-AATGGCAGGTGGCCGGCGG-CTCGC-CTTG-TGTGGGTT-GTCGGTTGTTAGCCGTCCCGTCAGTGGCTCGTCTCCAGACCGAGGTGTCGCGAGTC-CCGT--CAGGGA-CT-CTTCGTCTCCACCCCAG-AGTT--GCGGGA-CTGGTCGTGG-CAAGG--GTTCCGTAT---…
	029	AAAGGTAAACGGTGTGGG-CCCTCGAAATCCTGTGGCGAGAGGATTCAGT-CTGTCGGGGCGTGCGAG--CTTGGTCGGAAAG---ATCGGAAGG-GCTTCCC--GGGACCGGGGCCGTCCGGCCGCTCGTT-TCGCGTCGCGG-CAGACGCATTTGACTCTCGTCC-GAAGGACGCTGCAGCCGGCGGGGCAG--TGCAAACGTGACGGCCTGAAGGTCGGGA-GATGGCAGGTGGCCGGTGG-CGTGC-CGAG-TGCGCGTC-GCCGGTTGTTAGCCGTCCCGTCAGTGGCCCGTCGCCCCGCCGAGGTGTCACTAAGCCCCCCCACGGGG--CTCCTCCGTCTCCTCTTGAA-GGAC--GCGGGA-TAGATCGTCG-CTGGTGAAGGCCG-C----…
	030	AAAGGTAAACGG-GTGGG-CCCTCGAAATCCTGTGGCGAGAGGATTCAGT-CTGGCGTCTCGTGCGC--GCTTGACCGGAAGA----CAATGATG-GCTTCCC-GGGATCGGGCGCCGTCCGGTCGCGCGGT-CGCGTCCCGT--CAGACGCATTTGACTCTCGCCC-GAAGGACGCTGCAGCCGGTGGGGCAGT-TGCAAACGTGACGGCCTGAAGGTCGGGA-GATGGCAGTTGACCGGTGG-CGCGCACTCC--GCGTGCCTGCCGGTTGTTAGCCGTCCCGTCAGTGGCCCGTCGCCCCACCGTGGTGTCACTAGGC-CCTA--ACGGGCTCT-CTCCGTCTCCTTAAA----GTTAAGCGAG--TAGATCGCCG-CTGGAGCGGACCG-C----…
	032	CAAGGTAAACGG-GTGGG-CCCTCGAAATCCTGTGGCGAGAGGATTCAGT-CTGGC-TCG-GCGGAC--GCGTCGGCGGAAAA---TCGAGCAGG-GCTTCCC--CTGAAGGGGGCCGTCCGCCAGCGCGACTTTC-GTCGTTC-CAGACGCATTTGTCTCTCGTCC-GAAGGACGCTGCAGCCGGTCTGGCAG--TGCAAGCGCGACGGCCTGAAGGTCGGGA-GATGGCAGGTGGCCGGTGG-CYCGC-CTCG-TGCGGGTC-GTCGGTTGTTAGCCGTCCCGTCAGTGGCCCGTCGCCAGACCGTGGTGTCGCGAGTC-CCTT-CCCGGGA-CT-CCTCGTCTCCACCCCAGC-GTC--GCGGGA-CAGATCGCGG-CAAGG--GTGTCGTG----…
	040	AAAGGTAAACGK-GTGGG-CCCTCGAAATCCTGTGGCGAGAGGATTCAGTGCGKGCCGCG-GTGCAT----TCGTCCGGAA---------GGAGC-GTCTCC---GTCAAGGGGGCCGTCCGGATGACAGCCTCACCGCGCGCCTCGTACGCATTTGTCTCTCGTCC-GAAGGACGCTGCAGCCTGTTCGGCAG--TGCAAACGTGACGGCTTGAAGGGCCGGA-GATGGCAGGTGGCCGGTGG-ATCGC-CTCG-TGTGACTC-GCCGGTTGTTAGCCGTCCGGTCAGTGGCTCGTCGCCGGACAGTGGT--CGTCGGTTCCCTC--TCGGGAACC-CCTCGTCTCCTCATCT--AGAC--GCAGGA-CAGGACGTGG-CATGG--ATTCCCCGG---…
	043	AAAGGTAAACGK-GTGGG-CCCTCGAAATCCTGTGGCGAGAGGATTCAGT-CTGCT-CCGGGCGGAC--GACCGGGAGGAAAC-GAAAGGGCAGG-GCTTCCGC-CGAGCGCGGGCCGTCCTTTCGGTCGAC-CTCGTCCGGAG-CAGACGCATTTGTCTCTCGTCC-CGAGGACGCTGCAGCCGGTCTGGGAG--TGCAAGCGCGACGGCCTGAAGGTCGGGA-GCCGGCAGGTGGCCGGCGG-CTCGC-CTCG-TGCGGGCT-GTCGGTTGTTAGCCTTCCCGTCAGTGGCTCGTCTCCAGACCGTGGTGTCGCGAGTC-CCTT--CGGGGA-CT-CTCCGTCTCCACCCC-GTAGTC--GCGGGA-CAGGGCCCGGCCAGGG--TCTTTGAC----…
	045	AAAGGTAAACGG-GTGGG-CCCTCGAAATCCTGTGGCGAGAGGATTCAGT-CTGGGGCCG--CAGAC--GCGGCGGCGGAAA----TTCGGAAGG-GCTTCCC--TGGACAGGGGCCGTTCGCTGCCGCGCCTTTCCGTGGCTC-CAGACGCATTTGTCTCTCGTCC-GAAGGACGCTGCAGCCGGTCTGGCAG--TGCAAACGTGACGGCCTGAAGGTCGGGA-GATGGCAGGTGGCCGGTGG-CTCGC-CTCG-TGTGGGTC-GTCGGTTGTTAGCCGTCCCGTCAGTGGCTCGTCGCCAGACCGAGGTGTCGCGAGTC-CCTC--TTGGGA-CT-CCACGTCTCCACCCCAG-AGTC--GCGGGA-CAGATCGGGGCAAGGG--TGTCTCACT---…
	046	-----------------------------------GCGAGAGGA-TCAGT-CTGGC-TCG-GCGGAC--TCGTGATGGGAAAA--CTCGGGTAGG-GCTTCCC--GTGACTGGGGCCGTCCTATTGCGGGGC-TTCCGTCGTTC-CAGACGCATTTGTCTCTCGTCC-GAAGGACGCTGCAGCCGGTTTGGAAG--TGCAAGCGCGACGGCCTGAAGGTCGGGT-AATGGCAGGTGGCCGGCGG-CTCGC-CTTG-TGTGGGTT-GTCGGTTGTTAGCCGTCCCGTCAGTGGCTCGTCTCCAGACCGAGGTGTCGCGAGTC-CCGT--CAGGGA-CT-CTTCGTCTCCACCCCAG-AGTT--GCGGGA-CTGGTCGTGG-CAAGGG--TTCCGTAT---…
	047	AAAGGTAAACGK-GTGGG-CCCTCGAAATCCTGTGGCGAGAGGATTCAGT-CTGGCGTGGCGGGCTC--CCTTGTGCGGAAGT-----CGGTAGG-GCTTCCCC-AGATCGGGGGCCGTTCGCGCGGGAGAC-TCCCGTCGCAC-CAGACGTATTTGGCTCTCGTCC-GAAGGACGCTGCAGCCGGTTCGGCAG--CGCAAGCGTGACGGCCTGAAGGGCGGGA-AATGGCAGGTGGCCGGTGG-TCCTC-CTCG-TGGGGTTC-GCCGGCTGTTAGCCGTCCCGTCGGTGGCTCGTCGCTGGACCGTGGTGTCGCGAGTCCCCTTC-CGGGGA--TTCCTCGTCTCCTCCCCCGTCGGATGGCGGGA-CAGATCGGGGCTAGGG--TCGCACGC----…
	049	CAAGGTAAACGG-GTGGG-CCCTCGAAATCCTGTGGCGAGAGGATTCAGT-CTGGC-TCG-GCGGAC--CTGCGGCGGGAAGA--TTCGGGTAGG-GCTTCCC--GTGACTGGGGCCGTCCTGCTGCGGGAC-TTCTGTCGTTC-CAGACGCATTTGTCTCTCGTCC-GAAGGACGCTGCAGCCGGTTTGGAAG--TGCAAGCGCGACGGCCTGAAGGTCGGGT-AATGGCAGGTGGCCGGCGG-CTCGC-CTCG-TGTGGGTT-GTCGGTTGTTAGCCGTCCCGTCAGTGGCTCGTCTCCAGACCGAGGTGTCGCGAGTC-CCGT--CAGGGA-CT-CTTCGTCTCCACCCCAG-GGTT--GCGGGA-CTGGTCGTGG-CAAGG--GCTCCGTAT---…
	053	CAAGGTAAACGG-GTGGK-CCCTCGAAATCCTGTGGCGAGAGGATTCAGT-CTGGC-TCG-GCGGAC--GCGGTGGCGGAAAC---TCATGCAGG-GCTTCCCC-GGAACGGGGGCCGTCTGCCGCTGCGCC-ATCTGTCGTTT-CAGACGCATTTGTCTCTCGTCC-GAAGGACGCCGTAGCCGGTTCGGAAG--TGCAAACGTGACGGCCTGAAGGTCGGGA-GATGGCAGGTGGCCGGTGG-CTCGC--TCCGTGCGGGTC-GTCGGTTGTTAGCCGTCCCGTCAGTGGCCCGTCTCCGGACCGAGGTGTCGCGAGTCCCGTC--AAGGGA-CT-CCACGTCTCCTCCCCGT--GAC--GCGGGA-TAGATCGCGG-CAGGAGCGTTCAG------…
	054	AAAGGTAAACGTGGTGGG-CCCTCGAAATCCTGTGGCGAGAGGATTCAGT-GCGGC-GCG-GCGCAC--GCAGCGCGGGAAGA-----CAGCAGG-GCTTCCC--GAGACTGGGGCCGTCTCGCGCGGCGT--TTCGTGCCGCGTCGTACGCATTTGACTCTCGCCC-GAAGGACGCTGCAGCCGGTCCGGCAG--TGCAAACGTGACGGCCTGAAGGTCGGGA-ATCGGCAGGTGGCCGGTGG-TTCGC-CTCG-TGCGTTTC-GCCGGTTGTTAGCCATCCCGTCGGTGGCTCGTCGCCGGACCGTGGTGTCGCGAGTCCCCTA--GCGGGA-CT-CCTCGTCTCCACCCCTGTCGGTC-GCGGGAGCAGATCGCGG-CATGA---CTCTGACG---…
	056	-AAGGTAA-CGG-GTGGGCCCCTCGAAATCCTGTGGTGGGAGGATTCAATGCAGGCTGCG-GCATAA----TCGTTCTCAA---------GCAGATTTCTCC---GTGTAGGAGGCCATTTGAACGAAGTTTTTGCTGTGCATCTTGTATGCAATTGTCTCTCATTC-GAAGGACGCTGCAACCTGTTCGGCAA--TGCAAACGTGACTGCCTTATGGACTGGA-ACTGGCAGGTGATTGGTTT-TTCTC-CTTG-TGTGATTT-ATCAGTTGTTAGCTGTCCAGTCTGTGGCTAGTCGCTGAACAGTGGT--CGTTGGTTTCTAT---TGGAAACCTCTT-GTCTTCTCCTCCG--GAA--GCAGAA-CAGAACGTGG-CATGGTTTTTATCAG----…
	058	ATAGGTAAACGG-GYGGG-CCCTCGAAATCCTGTGGCGAGAGGATTCAGTGCGGGCCGCG-GCGCA-T---TCGTCCGGAA---------GGAGC-GTCTCC---GTCAAGGGGGCCGTCCGGACGACGGACTCGCCGCGCGCCTCGTACGCATTTGTCTCTCGTCC-GAAGGACGCTGCAGCCTGTTCGGCAG--TGCAAACGTGACGGCTTGAAGGGTCGGA-GATGGCAGGTGGCCGGTGG-CTCGC-CTCG-TGCGATTC-GCCGGTTGTTAGCCGTCCGGCCAGTGGCCCGTCGCCGGACAGTGGT--CGTCGGTTCCCT---CCGGGAACC-CCTCGTCTCCTCTCAGC--GAC--GCGGGA-CAGGACGCGG-CATGG--ATTCCCCGG---…
	059	AAAGGTAAACGG-GTGGG-CCCTCGAAATCCTGTGGCGAGAGGATTCAGT-CTGTG-TCG-GCGGAC--TTCCGGGAGGAAAG-AATCGAGCAGG-GCTTCCGC-GTCGAGCGGGCCGTCCTCCCGGTCGAC-CTCTGACG-CCTCAGACGCATTTGTCTCTCGTCC-CGAGGACGCTGCAGCCGGTTCGGAAG--TGCAAGCGCGACGGCCTGAGGGCCGGGA-AATGGCAGGTGGCCGGTGG-CTCGC-CTCG-TGCGGGTC-GCCGGTTGTTAGCCGTCCCGGCAGTGGCTCGTCTCCGGACCGTGGTGTCGCGAGTC-CCTC--CGGGGA-CT-CCTCGTCTCCACCCTCGTAGTC--GCGGGA-CAGGGCCCGGCCAGGG-TGCTTAGCG----…
	060	AAAGGTAAACGG-GTGGG-CCCTCGAATTCCTGTGGCGAGAGGATTCAGT-TTGT--GCGGGCGGACGCCTGCCGGGGGAAAAAATCTCAGTAGG-GATTCCGC-GACATGCGGGCCGTCCCCCTGGGCGAC-TTCTGCCTGCG-CAGACGCATTTGATTCTCGTCC-GATGGACGCTGCAGCCGGTTCGGAAGC-AGAAAGCGCGACGGCCTGAGGACCGGGA-GCCGGCAGTTGGCCGGCGG-CCTGC-TTCATTGCGGGTC-GCCGGTTGTTAGCCTTCCTGGAAGTGGCTCGTCTCCGGACCGATGTCGAGTGGGCC-CCTT--CGGGGGCC--CCATGCCTCCGCCCCAGGTGGC--GCAGCC-CAGAAAGCGGTCCGGG-ACCCGGGCGT---…
	061	AAAGGTAAACGK-GTGGGCCCCTCGAAATCCTGTGGCGAGAGGATTCAGT-CTGTT-TCG-GTGGAC--GCCTCGGAGGAAACTTGGAGAGCAGG-GCTTCCGC-TGTACGCGGGCCGTCCTCCTTGGCGAC-CTCAACCG-TCTCAGACGCATTTGTCTCTCGCAC-CGAGGACGCTGCAGCCGGTCTGGGAG--TGCAAGCGTGACGGCCTGAAGGGCGGGG-AACCGCAGGTGGCCGGTGG-TTCGC-CTCG-TGCGGGCT-ATCGGTTGTTAGCATCCCCGTCAGTGGCTCGTCCCCAGACCGTGGTGTCGCGAGTC-CCTT--CGGGGA-CT-CCTCGTCTCCACCCCAG-AGTG---ACGGACCAGGGCCCGGCCAGGG--CTTCCGGCT---…
	063	CAAGGTAAACGG-GTGGGCCCCTCGAAATCCTGTGGCGAGAGGATTCAGT-CTGGCGCGGCGCGCGC--GCTTGAGCGGAAGA---CCTGGCAGG-GCTTCCC--GTCTCGGGTGCCGTCCGTTCGCGCTG---TCGTTCCGCGTCAGACGCATTTGACTCTCGTCC-GAAGGACGCTGCAGCCGGCGGGGGAGTTTGAAAACGTGACGGCCTGAAGGGCGGGAGAACGGCAGTTGGCCGGTGG-CGCGC-CGAG-AGCGCGTCTGCCGGTCGTTAGCCCTCCCGTCGGTGGCCCGTCCCCCCGCCGTGGTGTCACCAGGC-CCTC-ATCGGGCTAT-CTCCGTCTCCTCAAAT----TC--GAGCGA---GAACGCGGCCACTG--GAGAAGGCA---…
	065	AAAGGTAAACGG-GTGGGCCCCTCGAAATCCTGTGGCGAGAGGATTCAGT-CTGGC-TCG-GCGGAC--CTGCGGCGGGAAGA--CTCGGGTAGG-GCTTCCC--GTGACTGGGGCCGTCCTGCTGCGGGGC-TTCCGTCGTTC-CAGACGCATTTGTCTCTCGTCC-GAAGGACGCTGCAGCCGGTTTGGAAG--TGCAAGCGCGGCGGCCTGAAGGTCGGGT-AATGGCAGGTGGCCGGCGG-CTCGC-CTCG-TGCGGGTT-GTCGGTTGTTAGCCGTCCCGTCAGTGGCTCGTCTCCAGACCGAGGTGTCGCGAGTC-CCGT--AAGGGA-CT-CTTCGTCTCCACCCCAG-AGTT--GCGGGA-CTGGTCGTGG-CAAGG--GCTCCGTAT---…
	067	---------------------------------------------------------------------AGGCCGCGGCGCATTCGTCCGGAAGGAGCGTCTCC-GTCTGGGGGGCCGTCCGGACGACGGCCTCGCCGCGCGCCTCGTACGCATTTGTCTCTCGTCC-GAAGGACGCTGCAGCCTGTTCGGCAG--TGCAAACGTGACGGCTTGAAGGGCCGGA-GATGGCAGGTGGCCGGTGG-CTCGC-CTCG-TGCGATTC-GCCGGTTGTTAGCCGTCCGGTCGGTGGCCCGTCGCCGGACAGTGGT--CGTCGGTTCCCT---CCGGGAACC-CCTCGTCTCCTCTCNNN--GAC--GCGGGA-CAGGACGCGG-CATGG--ATTCCCCGG---…
	069	ATAGGTAGACGG-GTGGG-CCCTCGAAATCCTGTGGCGAGAGGATTCAGT-GCGACGCCGCGCAGGC---CGCG-CGGGAAGA-----CGGAAGG-GCTTCCC--GGGACCGGGGCCGTCCCGC--GCGGTCTTTCGTGCGGCGCCGTACGCATTTGACTCTCGTCC-GAAGGACGCTGCAGCCGGTTCGGCAG--TGCAAACGTGACGGCCTGAAGGTCGGGT-AATGGCAGGTGGCCGGTGA-TTCGC-CTCG-TGCGCGTC-GCCGGTTGTTAGCCGTCCCGTCGGTGGCTCGTCGCCGGACCGTGGTGTCGCGAGTC-CCTC--ACGGGA-CT-CCTCGTCTCCACCCTCGATGGCTAGCGGGA-CAGATCGCGG-CAGGA---TCCTGCCG---…
	077	AAAGGTAAACGG-GTGGG-CCCTCGAAATCCTGTGGCGAGAGGATTCAGT-CTGGC-TCG-TCGGAC--CCGCGACGGGAAAA--CTCGGGCAGG-GCTTCCC--GTGACTGGGGCCGTCCTGTTGCGGGGC-TTCCGGCGTTC-CAGACGCATTTGTCTCTCGCCC-GAAGGACGCTGCAGCCGGTTTGGAAG--TGCAAGCGCGGCGGCCTGAAGGTCGGGT-AATGGCAGGTGGCCGGCGG-CTCGC-CTCG-TGCGGGTT-GTCGGTTGTTAGCCGTCCCGTCAGTGGCTCGTCTCCAGACCGAGGTGTCGCTAGTC-CCGA--AAGGGA-CT-CTTCGTCTCCACCCCAG-AGTT--GCGGGA-CTGGTCGTGG-CAAGG--GATCCGTAT---…
	078	CAAGGTAAACGG-GTGGG-CCCTCGAAATCCTGTGGCGAGAGGATTCAGT-CTGGC-TCG-GCGGAC--CCGCGTTGGGAAGA--CTCGGGTAGG-GCTTCCC--GTGACTGGGGCCGTCCCGTCGCGGGTC-TTCCGTCGTTC-CAGACGCATTTGTCTCTCGTCC-GAAGGACGCTGCAGCCGGTTTGGAAG--TGCAAGCGCGGCGGCCTGAAGGTCGGGT-AATGGCAGGTGGCCGGCGG-CTCGC-CTCG-TGCGGGTT-GTCGGTTGTTAGCCGTCCCGTCAGTGGCTCGTCTCCAGACCGAGGTGTCGCGAGTC-CCTT--ATGGGA-CT-CTTCGTCTCCACCCCRG-AGTT--GCGAGA-CTGGTCGTGG-CAAGG--GCTCCGTAT---…
	080	CAAGGTAAACGG-GTGGG-CCCTCGAAATCCTGTGGCGAGAGGATTCAGT-CTGGC-TCG-GCGGAC--CTGCGATGGGAAAA--CTCGGGTAGG-GCTTCCC--GTGACTGGGGCCGTCCTGTTGCGGGGC-TTCCGTCGTTC-CAGACGCATTTGTCTCTCGTCC-GAAGGACGCTGCAGCCGGTTTGGAAG--TGCAAGCGCGGCGGCCTGAAGGTCGGGT-AATGGCAGGTGGCCGGCGG-CTCGC-CTCG-TGCGGGTT-GTCGGTTGTTAGCCGTCCCGTCAGTGGCTCGTCTCCAGACCGAGGTGTCGCGAGTC-CCGT--AAGGGA-CT-CTTCGTCTCCACCCCAGT-GTT--GCGGGA-CTGGTCGTGG-CAAGG--GCTCCGTAT---…
	082	AAGGGTAAACGG-GTGGGCCCCTCGAAATCCTGTGGCGAGAGGATTCAGT-CTGTT-TCG-GCGGAC--GTTCTCGGGGAAAA-TGCGGGGCAGG-GCTTCCTC-TTCACGAGGGCCGTCCTTGGGAACGAC-CTCAACCG-TCTCAGACGCATTTGACTCTCGCAC-CGAGGACGCTGCAGCCGGTCTGGAAG--TGCAAGCGCGACGGCCTGAAAGTCGGGA-GCCGGCAGGTGGCCGGTGG-TCCGC-CTCG-TGCGGGCT-ATCGGTTGTTAGCCTTCTCGTCGGTGGCTCGTCTCCAGACCGTGGT-TCGCGAGTC-CCTT--CGGGGA-CT-CTCCGTCTCCACCCAG--AGTTCAGCGGGA-CAGGGCCCGGCCAGGG--TCTCTGGCG---…
	083	AAAGGTAAACGG-GTGGG-CCCTCGAAATCCTGTGGCGAGAGGATTCAGT-GCGGCGTCG--CGCAC---TCCGTTCGGAAAG----ACGGAAGG-GCTTCCC--GGGACCGGGGCCGTTC--CGGGCGGAGTTTCGTGCGGCGTCGTACGCATTTGTCTCTCGTCC-GAAGGACGCTGCAGCCGGTCCGGCAG--TGCAAACGTGACGGCCTGAAGGTCGGGA-GCCGGCAGGTGGCCGGTGG-CTCGC-CTCG-TGCGTGCC-GCCGGTTGTTAGCCATCCCGTCGGTGGCTCGTCGCCGGACCGTGGTGTCGCGAGTCCCCTT--CCGGGGACT-CCACGTCTCCACCCCTGTCGGTC-GCGGGA-CAGACCGAGG-CAAGA---TTCTGCCG---…
	086	-------------------------------TGTGGCGAGAGGA-TCAGTGCGGGCCGCG-GCGCAT----TCGTCCGGAA---------GGAGC-GTCTCC---GTCAAGGGGGCCGTCCGGACGACGGACTCGCCGCGCGTCTCGTACGCATTTGTCTCTCGTCC-GAAGGACGCTGCAGCCTGTTCGGCAG--TGCAAACGTGACGGCTTGAAGGGYCGGA-GCTGGCAGGTGGCCGGTGG-CTCGC-CTCG-TGCGATTC-GCCGGTTGTTAGCCGTCCGGTCAGTGGCCCGTCGCCGGACAGTGGT--CGTCGGTTCCCTT---CGGGAACC-CCTCGTCTCCTCACTTC--GAC--GCGGGA-CAGGACGTGG-CATGG--ATTCCCCGG---…
	087	AAAGGTAAACGG-GTGGGCCCCTCGAAATCCTGTGGCGAGAGGATTCAGT-CTGGC-TCG-GCGGAC--GCGGCGGCGGAATT-----CATTAGG-ACTTCCCT-GGATCGGGGGTCGTCTGCCGCTGCGCC-TTCTGCCGTTT-CAGACGCATTTGTCTCTCGTCC-GAAGGACGCTGCAGCCGGTCCGGCAG--TGCAAGCGTGACGTCCTGAAGGTCGGGT-AATGGCAGGTGGCCGGTGG-CTCGC-TTCG-TGCGGGTC-GTCGGTTGTTAGCCGTCCCGTCAGTGGACCGTCGCCGGACCGTGGTGTCGCGAGTCCCCTC--GCGGGA-CT-CCACGTCTCC-CCCCCGAGGTA--GCGAGA-CAGACCTGGAACAGGGCAGTTGAGT-----…
	090	AAAGGTAAACGG-GTGGG-CCCTCGAAATCCTGTGGCGAGAGGATTCAGT-CTGGC-GCG-GTGGAC--GTCCTGGCGGAAG----TCGAGCAGG-GCTTCCC--GAGACCGGGGCCGTCCGTCGGGGCGAC-TTCTCCCGTGC-CAGACGCATTTGTCTCTCGTCC-TAAGGACGCTGCAGCCGGTCTGGAAG--TGCAAGCGCGACGGCCTGAAGGTCGGGA-AATGGCAGGTGGCCGGCGG-CTCGC-CTCG-TGCGGGTT-GTCGGTTGTTAGCCGTCCCGTCAGTGGCCCGTCTCCAGACCGTGGTGTCGCGAGTC-CCTC--ACGGGA-CT-CCTCGTCTCCCACCCAG-AGTC--GCAGGA-CTGGGAGCCG-CAAGG---GTCTTTCG---…
	091	AAAGGTAAACGT-GTGGG-CCCTNGAAATCCTGTGGTGAGAGGATTCAGTGCAAGCTGCG-GTGCTT----TCGCCTGGAA---------GGAGA-ATCTCA---TTCAATGGGGCCTTTCG-ACGACTGCCTCACCGCACGTCTTGTACGCATTTGTCTCTCACCC-GAGGGACGCTGCAGCCTGTTCGGCAG--TGTAAACACGACGGC-TGAAGGGCTGGA-AATGGCAGGTGGCGGGTGG-GTCGT-TTCA-TGCGATGT-GCCCGTTGTTAGCCGTCCAGTCAGTGGCTCGTCGCCGAACAGTGGT--CGCCGGTTCTCTT--TTGGGAACC-CCTCGTATCCCCTTACG--GAT--GCAGGA--CGGACGTGA-CAAG----TTCCTCTT---…
	092	CAAGGTAAACGG-GTGGGCCCCTCGAAATCCTGTGGCGAGAGGATTCAGT-GCGGCGCCG--CGCAC---TCCGCTGGGAAAG----ACGGAAGG-GCTTCCC--GGGACCGGGGCCGTTC--CCGGCGGAGTTTCGTGCGGCGTCGTACGCATTTGTCTCTCGTTC-GAAGGACGCTGCAGCCGGTCCGGCAG--TGCAAACGTGACGGCCTGAAGGTCGGGA-GCCGGCAGGTGGCCGGTGG-CTAGC-CTCG-TGCTTGCC-GCCGGTTGTTAGCCATCCCGTCGGTGGCTCGTCGCCGGACCGTGGTGTCGCGAGTCCCCTT--CCGGGGACT-CCACGTCTCCACCCCCGTTGGTT-GCGGGA-CAGACCGAGG-CAAGG---CTCTGCCG---…
	100	-----------------------------------GCGAGAGGA-TCAGT-CTGTT-TCG-GCGGAC--GACCGGGAGGAAGA-AACCGAGCAGG-GCGTCCGC-GGTACGCGGGCCGTCCTCCCGGTCGAC-CTCATCCGG-CTCAGACGCATTTGTCTCTCGTCC-CGAGGACGCTGCAGCCGGTCTGGAAG--CGCAAGCGCGACGGCCTGAAGGTCGGGA-GCCGGCAGGTGGCCGGCGGTCTCGCATTTC--GCGGGCT-GTCGGTTGTTAGCCATCCCGTCAGTGGCTCGTCTCCAGACCGTGGTGTCGCGAGTC-CCTT--CGGGGA-CT-CCTCGTCTCCACCCCAG-AGGC--GCGGGA-CAGGGCCCGGCCAGGA--TCTCCGTCT---…
	102	--------------TGGG-CCCTCGAAATCCTGTGGCGAGAGGATTCAGT-CTGTT-TCG-GCGGAC--GACGCGGAGGAAAA---CCGAGCAGG-GCTTCCGCCG-AACGCGGGCCGTCCTTCGTGTCGAC-CTCAACCG-ACTCAGACGCATTTGACTCTCGTCCCG-AGGACGCTGCAGCCGGTCTGGAAG--TGCAAGCGCGACGGCCTGAAGGTCGGGA-AATGGCAGGTGGCCGGTGGTACCGC-ATCT-CGCGGGCC-GTCGGTTGTTAGCCGTCCCGTCGGTGGCTCGTCTCCAGACCGTGGTGTCGCGAGTC-CCTT--CGGGGA-CT-CCTCGTCTCCACCCCTG-AGGC--GCGGGA-CTGGGCCGGGCCAGGG--TCTCTCGCT---…
	104	AAAGGTAAACGG-GTGGG-CCCTCGAAATCCTGTGGCGAGAGGATTCAGTACGGGCCGCG-GCGCAT----TCGTCCGGAA---------GGAGC-GTCTCC---GTCTGGGGGGCCGTCCGGACGACGGCCTCGCCGCGCGCCTCGTACGCATTTGTCTCTCGTCC-GAAGGACGCTGCAGCCTGTTCGGCAG--TGCAAACGTGACGGCTTGAAGGGCCGGA-GATGGCAGGTGGCCGGTGG-CTCGC-CTCG-TGCGATTC-GCCGGTTGTTAGCCGTCCGGTCGGTGGCCCGTCGCCGGACAGTGGT--CGTCGGTTCCCY---CCGGGAACC-CCTCGTCTCCTCTCAAC--GAC--GCGGGA-CAGGACGCGG-CATGG--ATTCCCCGG---…
	109	AAAGGTAAACKG-GTGGG-CCCTCGAAATCCTGTGGCGAGAGGATTCAGT-CTGGC-TCG-GCGGAC--GCGGTGGCGGAA-----TTCAGCAGA-GCTTCCC--CGGACGGGGGCCGTCTGCCGCTGCGCC-TTCTGTCGTTC-CAGACGCATTTGTCTCTCGTCC-GAAGGACGCCGCAGCCGGTTCGGAAG--TGCAAACGTGACGGCCTGAAGGTCGGGA-GCTGGCAGGTGGCCGGTGG-CTCGC-CTCG-TGCGTGTC-GTCGGTTGTTAGCCGTCCCGTCAGTGGCCCGTCTCCGGACCGAGGTGTCGCGAGTC-CCT----CGGGA-CT-CCACGTCTCCGCCCCCGT-GCT--GCGGGA-TAGATCTCGG-CAGGAGCGTTCAG-C----…
;
end;
