# Supplementary material for: Changes in diversity and community assembly of jumping spiders (Araneae: Salticidae) after rainforest conversion to rubber and oil palm plantations
Source: PeerJ. 2021 Mar 4;9:e11012. doi: 10.7717/peerj.11012 (PMC7937343; doi:10.7717/peerj.11012)
Supplement: Supplemental Information 12 [file peerj-09-11012-s012.zip › COI_Alignment_ABGD.fasta]

>002.1
CCTCGTATAAATAATCTTAGTTTTTGATTATTACCTCCTTCTTTATTTTTGTTATTTATTTCTTCTATGGTTGAGATAGGTGTAGGTGCTGGTTGAACAGTTTATCCACCATTAGCTTCATTAATTGGTCATAATGGAAGTTCTGTAGATTTTGCTATTTTTTCTTTACATTTAGCTGGTGCTTCTTCTATTATAGGAGCTATTAATTTTATTTCTACGATTATTAATATGCGTTCTGTTAGAATATCTATAGATAAAATATCTTTATTTGTTTGGTCAGTAATTATTACTGCGGTATTATTATTATTGTCTCTTCCTGTATTAGCAGGAGCTATTACTATATTGTTAACAGATCGAAATTTTAATACATCTTTTTTTGACCCTGCTGGAGGGGGAGATCCTATTTTATTTCAACATTTATTTTGATTTTTTGG
>002.2
CCTCGTATAAATAATCTTAGTTTTTGATTATTACCTCCTTCTTTATTTTTGTTATTTATTTCTTCTATGGTTGAAATGGGTGTAGGTGCGGGTTGAACTGTTTATCCTCCATTGGCTTCATTAATTGGACATAGTGGAAGATCTGTAGATTTCGCTATCTTTTCTTTACATTTGGCTGGAGCTTCTTCTATTATAGGGGCTATTAATTTTATTTCTACTATTATTAATATACGTTCTGTTAGAATATCTTTAGATAAAGTATCTTTATTTGTATGATCTGTAATAATTACTGCAGTATTATTATTATTATCTCTTCCTGTTTTAGCGGGGGCTATTACTATATTATTAACTGATCGTAATTTTAATACGTCTTTTTTTGATCCTGCTGGAGGTGGTGATCCTATTTTATTTCAACATTTATTTTGATTTTTTGG
>002.3
CCTCGTATAAATAATCTTAGTTTTTGATTATTACCTCCTTCTTTATTTTTGTTATTTATTTCTTCTATGGTTGAAATGGGTGTAGGTGCGGGTTGAACTGTTTATCCTCCATTGGCTTCATTAATTGGACATAGTGGAAGATCTGTAGATTTCGCTATCTTTTCTTTACATTTGGCTGGAGCTTCTTCTATTATGGGGGCTATTAATTTTATTTCTACTATTATTAATATACGTTCTGTTAGAATATCTTTAGATAAAGTATCTTTATTTGTATGATCTGTAATAATTACTGCAGTATTATTATTATTATCTCTTCCTGTTTTAGCGGGGGCTATTACTATATTATTAACTGATCGTAATTTTAATACGTCTTTTTTTGATCCTGCTGGAGGTGGTGATCCTATTTTATTTCAACATTTATTTTGATTTTTTGG
>003.1
CCTCGTATAAATAATTTAAGTTTTTGATTATTACCACCTTCTTTGATATTATTATTTGTTTCTTCTATGGTGGAAATAGGAGTAGGGGCTGGTTGAACTGTTTACCCCCCTTTAGGTTCTGTTATGGGACATAGAGGAAGAGCAATGGATTTTGCTATTTTTTCTTTACATTTAGCTGGAGCTTCATCTATTATAGGTGCTATTAATTTTATCACTACAATTATTAATATACGGTCAAGAGGAATATCTTGAGATAAAGTTTCTTTGTTTGTGTGATCTGTTATAATTACGGCTGTATTATTATTACTTTCTTTACCAGTATTAGCTGGTGCTATTACTATATTATTAACTGATCGCAATTTTAATACATCTTTTTTTGATCCTGCGGGGGGAGGTGATCCTATTTTGTTTCAACATTTATTTTGATTTTTTGG
>003.2
CCTCGTATAAATAATTTAAGTTTTTGATTATTACCACCTTCTTTGATATTATTATTTGTTTCTTCTATGGTGGAAATAGGAGTAGGGGCTGGTTGAACTGTTTACCCCCCTTTAGGTTCTGTTATGGGACATAGAGGAAGAGCAATGGATTTTGCTATTTTTTCTTTACATTTAGCTGGAGCTTCATCTATTATAGGTGCTATTAATTTTATCACTACAATTATTAATATACGGTCAAGAGGAATATCTTGAGATAAAGTTTCTTTGTTTGTGTGATCTGTTATAATTACGGCTGTATTATTATTACTTTCTTTACCAGTATTAGCTGGTGCTATTACTATATTATTAACTGATCGCAATTTTAATACATCTTTTTTTGATCCTGCGGGGGGAGGTGATCCTATTTTGTTTCAACATTTATTTTGATTTTTT--
>005.1
CCACGAATAAATAATTTAAGATTTTGATTGTTACCCCCATCATTATTTTTATTGTTTATTTCTTCTATATCTGAAATAGGGGTTGGGGCTGGGTGAACAGTATATCCACCCCTAGCATCTATTATAGGGCATGCTGGTAATTCTGTTGATTTTGCTATTTTTTCTTTACATTTAGCAGGAGCTTCTTCTATTATAGGGGCTATTAATTTTATTTCTACTGTTATTAATATACGTTCTGTTGGAATGTCAATAGATAAAGTATCTTTGTTTGTTTGATCTGTAGTTATTACAGCTGTTTTATTGTTATTATCTTTGCCGGTATTAGCTGGGGCTATTACTATATTATTAACTGATCGTAATTTTAATACTTCTTTTTTTGATCCAGCTGGTGGGGGTGATCCTATTTTATTTCAACATTTATTTTGGTTTTTTGG
>005.2
------------TAATTTAGATTTTGATTGTTACCCCCATCATTATTTTTATTGTTTATTTCTTCTATATCTGAAATAGGGGTTGGGGCTGGGTGAACAGTATATCCACCCCTAGCATCTATTATAGGGCATGCTGGTAATTCTGTTGATTTTGCTATTTTTTCTTTACATTTAGCAGGAGCTTCTTCTATTATAGGGGCTATTAACTTTATTTCTACTGTTATTAATATACGTTCTGTTGGAATGTCAATAGATAAAGTATCTTTGTTTGTTTGATCTGTAGTTATTACAGCTGTTTTATTGTTATTATCTTTGCCGGTATTAGCTGGGGCTATTACTATATTATTAACTGATCGTAATTTTAATACTTCTTTTTTTGATCCAGCTGGTGGGGGTGATCCTATTTTATTTCAACATTTATTTTGGTTTTTTGG
>006.1
CCTCGAATGAATAATTTAAGTTTTTGATTATTACCACCATCACTAATAATATTATTTATTTCATCAATAGTAGATATTGGGGTAGGTGCTGGTTGAACAGTATATCCTCCGTTAGCTGGATTAATAGGACATGGGGGAAGATCTGTTGATTTTGCTATTTTTTCGTTACATTTGGCTGGTGCATCTTCTATTATAGGGGCTATTAATTTTATTACTACTATTGTGAATATACGTTCTATAAGAATATCTATAGATAAAGTTCCTTTATTTGTTTGGTCTGTATTAATTACTGCAGTATTATTATTATTATCATTACCTGTTTTAGCAGGTGCGATTACAATGTTATTAACTGATCGAAATTTTAATACTTCATTTTTTGATCCAGCAGGGGGAGGAGATCCAATTTTATTTCAGCATTTATTTTGATTTTTTGG
>006.2
CCTCGAATAAATAATTTAAGTTTTTGATTATTACCTCCTTCATTATTATTATTATTTATATCATCTATAGTTGATATAGGAGTGGGAGCTGGATGGACAGTTTACCCTCCATTGGCTGGGTTAATAGGGCATTCTGGTAGAGCGGTTGATTTTGCTATTTTTTCTTTACATTTAGCTGGTGCTTCATCAATTATAGGAGCTATTAATTTTATTACTACTATTATTAATATACGTTCATTAAGAATAACTTTAGAGAAAGTTCCTTTATTTGTATGGTCAGTTTTAATTACTGCTGTTCTTTTATTATTATCTTTACCAGTACTAGCTGGTGCTATTACTATATTATTAACTGATCGAAATTTTAATACTTCATTTTTTGATCCTGCTGGAGGTGGAGATCCAATTTTATTTCAACATTTATTTTGATTTTTTGG
>006.3
CCTCGAATAAATAATTTAAGTTTTTGATTATTACCTCCTTCATTGTTATTATTATTTATATCATCTATAGTTGATATAGGAGTAGGAGCTGGGTGAACAGTTTACCCTCCATTGGCTAGATTAATAGGGCATTCTGGTAGAGCAGTTGATTTTGCTATTTTTTCTTTGCATTTAGCTGGTGCTTCTTCAATTATGGGAGCTATTAATTTTATTACTACTATTATCAATATACGTTCATTAAGAATAACTTTAGAAAAAGTTCCTTTATTTGTATGATCAGTTTTAATTACTGCTGTTCTTTTATTGCTATCTTTGCCAGTATTAGCTGGTGCTATTACTATATTGTTAACTGATCGAAATTTTAATACTTCATTTTTTGATCCTGCTGGGGGTGGGGATCCAATTTTATTTCAACATTTATTTTGATTTTTTGG
>008.1
CCTCGTATAANTAATTTAAGATTTTGATTATTACCTCCTTCTTTATTATTATTATTTATTTCTTCTATAGTGGAAATGGGTGTAGGAGCTGGATGAACAGTTTATCCTCCTTTAGCATCTATTATTGGTCATAATAACAGTTCTGTCGATTTTGCTATTTTTTCTTTACATTTAGCAGGAGCTTCTTCTATTATAGGGGCTATTAATTTTATTTCTACAGTTATTAATATACGATCTGTAGGAATATCTTTAGATAAAGTTTCTTTATTTGTATGATCAGTTGTAATTACTGCTATTTTGCTTTTATTATCATTACCCGTTTTAGCAGGTGCTATTACTATATTGTTAACTGATCGAAATTTTAATACTTCTTTTTTTGATCCTGCAGGAGGGGGTGATCCTATTTTATTTCAACATTTGTTTTGATTTTTTGG
>009.1
CCTCGTATGAATAATCTAAGCTTTTGGTTATTACCTCCTTCTTTAATTTTATTATTTATTTCTTCTATAGTGGAAATAGGAGTTGGGGCAGGTTGAACAGTTTATCCACCTTTAGCTTCTATTATAGGACATAATAATGCGTCAGTGGATTTTGCAATTTTTTCTTTACATTTAGCTGGGGCCTCTTCTATTATAGGGGCTATTAATTTTATTTCTACAGTTATTAATATACGATCTGTAGGTATATCTATAGATAAAGTTTCATTGTTTGTATGATCAGTAATTATTACAGCTGTGTTGTTATTATTATCTTTACCTGTATTAGCAGGTGCTATTACTATATTACTAACTGATCGAAATTTTAATACTTCTTTTTTTGATCCTGCGGGAGGTGGGGATCCAATTTTGTTTCAACATTTATTTTGATTTTTTGG
>009.2
CCTCGAATGAATAATTTAAGTTTTTGATTATTACCTCCTTCTTTGATATTATTATTTATTTCTTCTATAGTTGAAATAGGAGTAGGGGCAGGGTGAACAGTTTATCCTCCTTTAGCTTCTATAGTTGGTCATAATAATGTTTCAGTAGATTTTGCAATTTTTTCTTTACATTTAGCTGGGGCTTCATCTATTATAGGGGCTATTAATTTTATTTCTACTGTAATTAATATGCGATCAGTAGGAATATCTATAGATAAGGTTTCATTATTTGTTTGATCTGTAATCATTACTGCTGTATTATTATTATTATCTTTACCTGTATTAGCAGGTGCTATTACTATATTATTAACGGATCGGAATTTTAATACTTCTTTTTTTGATCCAGCAGGAGGGGGAGATCCTATTTTATTTCAACATTTATTTTGATTTTTTGG
>009.3
CCTCGGATGAATAATTTAAGATTTTGATTATTACCTCCTTCTTTAATATTATTATTTATTTCATCAATAGCTGAAATAGGAGTAGGAGCAGGATGAACAGTTTATCCACCTTTAGCTTCTATTGTTGGACATAATGGAAGATCTGTAGATTTTGCTATTTTTTCTTTACATTTAGCTGGGGCTTCTTCTATTATAGGAGCTATTAATTTTATTACTACAGTAATTAATATACGGGTTAAGGGGATATCTTTAGATAAAACTCCTTTATTTGTATGATCAGTAGTGATTACTGCTGTATTATTATTATTATCATTACCAGTTTTAGCAGGTGCAATTACTATATTGTTGACTGATCGAAATTTTAATACTTCTTTTTTTGATCCTGCTGGAGGAGGGGATCCTATTTTATTTCAACATTTATTTTGATTCTTTGG
>010.1
------------------------------------CCTTCTTTAATATTATTATTTATTTCNTCAATAGCTGAAATAGGAGTAGGAGCAGGATGAACAGTTTATCCACCTTTAGCTTCTATTGTTGGACATAATGGAAGATCTGTAGATTTTGCTATTTTTTCTTTACATTTAGCTGGGGCTTCTTCTATTATAGGAGCTATTAATTTTATTACTACAGTAATTAATATACGGGTTAAGGGGATATCTTTAGATAAAACTCCTTTATTTGTATGATCAGTAGTGATTACTGCTGTATTATTATTATTATCATTACCAGTTTTAGCAGGTGCAATTACTATATTGTTGACTGATCGAAATTTTAATACTTCTTTTTTTGATCCTGCTGGAGGAGGGGATCCTATTTTATTTCAACATTTATTTTGATTCTTTGG
>010.2
CCTCGAATAAATAATTTAAGATTTTGATTATTACCTCCTTCTTTAATATTATTATTTATTTCTTCTATAGCAGAAATAGGTGTAGGGGCAGGGTGAACAGTTTATCCACCATTAGCTTCTATTGTCGGTCATAATGGAAGTTCTGTAGATTTTGCTATTTTTTCTTTACATTTGGCAGGTGCTTCATCTATTATAGGAGCTATTAATTTTATTTCTACTATTATTAATATACGATGTATAGGAATATCTATAGATAAAATTCCTTTATTTGTATGATCTGTTCTAATTACAGCAGTATTATTATTATTATCATTACCAGTATTAGCTGGTGCTATTACTATATTATTAACTGATCGAAATTTTAATACTTCCTTTTTTGATCCTGCAGGAGGAGGAGATCCAGTATTATTTCAACATTTATTTTGATTTTTTGG
>010.3
CCTCGAATAAATAATTTAAGATTTTGATTATTACCTCCTTCTTTAATATTATTATTTATTTCTTCTATAGCAGAAATAGGTGTAGGGGCAGGATGAACAGTTTATCCACCATTAGCTTCTATTGTTGGTCATAATGGAAGTTCTGTAGATTTTGCTATTTTTTCTTTACATTTAGCAGGTGCTTCATCTATTATAGGAGCTATTAATTTTATTTCTACTATTATTAATATACGATGTATAGGAATATCTATAGATAAAATTCCTTTATTTGTATGATCTGTATTAATTACAGCAGTATTATTATTATTATCATTACCAGTATTAGCTGGTGCTATTACTATACTATTAACTGATCGAAATTTTAATACTTCCTTTTTCGATCCTGCAGGAGGAGGAGATCCAGTATTGTTTCAACATTTATTTTGATTTTTTGG
>011.1
CCTCGTATAAATAATTTAAGATTTTGATTATTACCTCCGTCTTTAATACTATTATTTATTTCTTCTATAGCTGAAATAGGAGTTGGTGCTGGTTGAACAGTATACCCTCCTTTAGCTAGCATTGTAGGTCATAATGGTAGATCAGTGGATTTTGCTATTTTTTCTTTACATTTAGCTGGAGCTTCTTCTATTATAGGCGCTATTAATTTTATTTCTACTGTTATTAATATGCGGTCGGTAGGGATAAGAATAGATAAAATTCCTTTATTCGTTTGATCTGTAGTTATTACAGCTGTATTATTATTATTATCTTTACCTGTTTTAGCAGGGGCTATTACTATATTATTAACTGATCGAAATTTTAATACTTCGTTTTTTGACCCTGCAGGGGGAGGGGATCCTATTTTGTTTCAACATTTATTTTGATTTTTTGG
>011.2
CCTCGTATAAATAATTTAAGATTTTGATTATTACCTCCGTCTTTAATACTATTATTTATTTCTTCTATAGCTGAAATAGGAGTTGGTGCTGGTTGAACAGTATACCCTCCTTTAGCTAGCATTGTAGGTCATAATGGTAGATCAGTGGATTTTGCTATTTTTTCTTTACATTTAGCTGGAGCTTCTTCTATTATAGGCGCTATTAATTTTATTTCTACTGTTATTAATATGCGGTCGGTAGGGATAAGAATAGATAAAATTCCTTTATTCGTTTGATCTGTAGTTATTACAGCTGTATTATTATTATTATCTTTACCTGTTTTAGCAGGGGCTATTACTATATTATTAACTGATCGAAATTTTAATACTTCGTTTTTTGACCCTGCAGGGGGAGGGGATCCTATTTTGTTTCAACATTTATTTTGATTTTTTGG
>011.3
CCTCGTATAAATAATTTAAGATTTTGATTATTACCTCCGTCTTTAATACTATTATTTATTTCTTCTATAGCTGAAATAGGAGTTGGTGCTGGTTGAACAGTATACCCTCCTTTAGCTAGCATTGTAGGTCATAATGGTAGATCAGTGGATTTTGCTATTTTTTCTTTACATTTAGCTGGAGCTTCTTCTATTATAGGCGCTATTAATTTTATTTCTACTGTTATTAATATGCGGTCGGTAGGGATAAGAATAGATAAAATTCCTTTATTCGTTTGATCTGTAGTTATTACAGCTGTATTATTATTATTATCTTTACCTGTTTTAGCAGGGGCTATTACTATATTATTAACTGATCGAAATTTTAATACTTCGTTTTTTGACCCTGCAGGGGGAGGGGATCCTATTTTGTTTCAACATTTATTTTGATTTTTTGG
>015.1
CCTCGAATGAATAATTTAAGATTTTGATTATTACCCCCTTCTTTAATATTGTTATTTATTTCTTCTATAGTGGAAATAGGGGTGGGAGCAGGATGAACAGTTTATCCCCCTTTAGCTTCTATTGTAGGTCATAATGGTAGATCTGTTGATTTTGCTATTTTCTCTTTACATCTAGCTGGAGCTTCATCTATTATAGGGGCTATTAATTTTATTTCTACGGTTATTAATATACGTTGTATAGGAATATCTATAGATAAGATTCCTTTGTTTGTGTGATCTGTTTTAATTACAGCAGTATTATTATTATTGTCTTTACCTGTATTAGCAGGTGCTATTACTATATTATTGACTGATCGTAATTTTAATACTTCTTTTTTTGATCCAGCTGGAGGGGGAGATCCTATTTTATTTCAACATTTATTTTGATTTTTTGG
>015.2
CCTCGAATGAATAATTTAAGATTTTGATTATTACCTCCTTCTTTAATATTGTTATTTATTTCTTCTATAGTGGAAATAGGGGTGGGAGCAGGATGAACAGTTTATCCCCCTTTAGCTTCTATTGTAGGTCATAATGGTAGATCTGTTGATTTTGCTATTTTCTCTTTACATCTAGCTGGAGCTTCATCTATTATAGGGGCTATTAATTTTATTTCTACGGTTATTAATATACGTTGTATAGGGATATCTATAGATAAGATTCCTTTGTTTGTGTGATCTGTTTTAATTACAGCAGTATTATTGTTATTGTCTTTACCTGTATTAGCAGGTGCTATTACTATATTATTGACTGATCGTAATTTTAATACTTCTTTTTTTGATCCAGCTGGAGGGGGAGATCCTATTTTATTTCAACATTTATTTTGATTTTTTGG
>017.1
CCTCGGATGAATAATTTAAGATTTTGATTATTACCCCCTTCTTTAATATTATTATTTATTTCATCAATAGCTGAAATAGGAGTAGGAGCAGGATGAACAGTTTATCCACCTTTAGCTTCTATTGTTGGACATAATGGAAGATCTGTAGATTTTGCTATTTTTTCTTTACATTTAGCTGGGGCTTCTTCTATTATAGGAGCTATTAATTTTATTACTACAGTAATTAATATACGGGTTAAGGGGATATCTTTAGATAAAACTCCTTTATTTGTATGATCAGTGGTGATTACTGCTGTATTATTATTATTATCATTGCCAGTTTTAGCAGGTGCAATTACTATATTGTTGACTGATCGAAATTTTAATACTTCTTTTTTTGATCCTGCTGGAGGAGGGGATCCTATTTTATTTCAACATTTATTTTGATTCTTTGG
>017.2
CCTCGGATGAATAATTTAAGATTTTGATTATTACCCCCTTCTTTAATATTATTATTTATTTCATCAATAGCTGAAATAGGAGTAGGAGCAGGATGAACAGTTTATCCACCTTTAGCTTCTATTGTTGGACATAATGGAAGATCTGTAGATTTTGCTATTTTTTCTTTACATTTAGCTGGGGCTTCTTCTATTATAGGAGCTATTAATTTTATTACTACAGTAATTAATATACGGGTTAAGGGGATATCTTTAGATAAAACTCCTTTATTTGTATGATCAGTAGTGATTACTGCTGTATTATTATTATTATCATTACCAGTTTTAGCAGGTGCAATTACTATATTGTTGACTGATCGAAATTTTAATACTTCTTTTTTTGATCCTGCTGGAGGAGGGGATCCTATTTTATTTCAACATTTATTTTGATTCTTTGG
>017.3
CCTCGAATGAATAATTTAAGATTTTGATTATTACCCCCTTCTTTAATATTATTATTTATTTCATCAATAGCTGAAATAGGAGTAGGAGCAGGATGAACAGTTTATCCACCTTTAGCTTCTATTGTTGGACATAATGGAAGATCTGTAGATTTTGCTATTTTTTCTTTACATTTAGCTGGGGCTTCTTCTATTATAGGAGCTATTAATTTTATTACTACAGTAATTAATATACGGGTTAAGGGGATATCTTTAGATAAAACTCCTTTATTTGTATGATCAGTAGTGATTACTGCTGTATTGTTATTATTATCATTACCAGTTTTAGCAGGTGCAATTACTATATTGTTGACTGATCGAAATTTTAATACTTCTTTTTTTGATCCTGCTGGAGGAGGGGATCCTATTTTATTCCAACATTTATTTTGATTCTTTGG
>018.1
CCACGAATAAATAATTTAAGTTTTTGATTATTACCTCCTTCTTTAATGTTATTATTTATTTCTTCTATAATTGAAATGGGTGTAGGTGCTGGATGGACAGTTTATCCCCCTTTAGCTTCATTGATTGGACATGGGGGTGGTTCTGTTGATTTTGCTATTTTTTCTTTACATTTAGCTGGAGCTTCCTCTATTATAGGAGCAATTAATTTTATTTCTACTGTAATTAATATACGTTCAATTGGAATATCTATAGAAAGGGTTTCTTTATTTGTATGATCAGTAATAATTACTGCTGTTTTATTGTTATTATCATTACCGGTTTTAGCTGGGGCTATTACTATATTGTTGACTGATCGAAATTTTAATACTTCTTTTTTTGATCCGGCTGGAGGTGGAGATCCTATTTTATTTCAACATTTATTTTGATTTTTTGG
>018.2
CCACGAATAAATAATTTAAGTTTTTGATTATTACCTCCTTCTTTAATACTATTATTTATTTCTTCTATAATTGAAATAGGTGTGGGTGCTGGATGAACAGTTTATCCTCCGTTAGCTTCATTGATTGGGCATGGGGGTGGTTCTGTTGATTTTGCTATTTTTTCTTTACATTTAGCTGGAGCTTCCTCTATTATAGGAGCAATTAATTTTATTTCTACTGTAATTAATATACGTTCAATTGGAATATCTATAGAAAGGGTTTCTTTATTTGTGTGATCAGTAATTATTACTGCTATTTTGTTGTTATTATCATTACCTGTTTTAGCTGGAGCTATTACTATATTGTTGACTGATCGAAATTTTAATACTTCTTTTTTTGATCCGGCTGGGGGTGGAGATCCTATTTTATTTCAACATTTATTTTGATTTTTTGG
>019.1
CCTCGTATAAATAATCTTAGTTTTTGATTACTACCACCTTCATTATTATTATTATTTATTTCTTCTATAGCTGAAATAGGAGTTGGAGCGGGTTGAACGGTTTATCCTCCTTTAGCCTCTGTTGTAGGTCATAATGGGAGATCGGTTGATTTTGCTATTTTTTCTTTACATTTAGCTGGTGCTTCTTCTATTATAGGGGCTATTAATTTTATTTCCACTGTTATTAATATACGATCAGTAGAAATATCAATAGATAAAATTTCTTTATTCGTTTGATCTGTGGTGATTACGGCTGTATTATTATTATTATCTTTACCYGTTTTAGCAGGAGCCATTACTATATTGCTTACTGATCGAAATTTTAATACGTCTTTTTTKGATCCGGCAGGYGGGGGGRATCCAATTTTATTTCAACATTTATTTTGATTTTTTGG
>021.1
CCTCGAATAAATAATTTAAGTTTTTGATTATTACCTCCTTCATTATTATTATTATTTATTTCTTCTATAGTAGAGATAGGTGTTGGAGCAGGATGGACAGTTTATCCTCCTTTAGCTTCTATTGTTGGTCATGGAGGTAGATCTGTTGATTTTGCTATTTTTTCTTTACATTTGGCTGGTGCTTCTTCAATTATAGGAGCTATTAATTTTATTTCTACTATTATTAATATACGTTCTGTGGGAGTATCTATAGATAAAATTTCTTTATTTGTTTGATCAGTTATTATTACTGCTGTTTTATTATTATTATCTTTACCTGTATTAGCGGGAGCTATTACTATATTATTAACTGATCGAAATTTTAATACTTCTTTTTTTGATCCTGCTGGAGGAGGAGATCCTATTTTATTTCAACATTTATTTTGATTTTTTGG
>021.2
CCTCGGATAAATAATTTAAGTTTTTGATTATTACCTCCTTCATTATTATTATTATTTATTTCTTCTATAGTAGAAATAGGTGTTGGAGCAGGATGGACAGTTTATCCTCCTTTAGCTTCTATTGTTGGTCATGGAGGTAGATCTGTTGATTTTGCTATTTTTTCTTTACATTTGGCTGGTGCTTCTTCAATTATAGGAGCTATTAATTTTATTTCTACTATTATTAATATACGTTCTGTGGGAGTATCTATAGATAAAATTTCTTTATTTGTTTGATCAGTTATTATTACTGCTGTTTTATTATTATTATCTTTACCTGTATTAGCGGGAGCTATTACTATATTATTAACTGATCGAAATTTTAATACTTCTTTTTTTGATCCTGCTGGAGGAGGAGATCCTATTTTATTTCAACATTTATTTTGATTTTTTGG
>021.3
CCTCGAATAAATAATTTAAGTTTTTGATTATTACCTCCTTCATTATTATTATTATTTATTTCTTCTATAGTAGAGATAGGTGTTGGAGCAGGATGGACAGTTTATCCTCCTTTAGCTTCTATTGTTGGTCATGGAGGTAGATCTGTTGATTTTGCTATTTTTTCTTTACATTTGGCTGGTGCTTCTTCAATTATAGGAGCTATTAATTTTATTTCTACTATTATTAATATACGTTCTGTGGGAGTATCTATAGATAAAATTTCTTTATTTGTTTGATCAGTTATTATTACTGCTGTTTTATTATTATTATCTTTACCTGTATTAGCGGGAGCTATTACTATATTATTAACTGATCGAAATTTTAATACTTCTTTTTTTGATCCTGCTGGAGGAGGAGATCCTATTTTATTTCAACATTTATTTTGATTTTTTGG
>022.1
CCTCGAATAAATAATTTAAGTTTTTGGTTATTGCCTCCTTCTTTGTTTTTATTATTTATTTCTTCCATAGCTGAAATGGGTGTGGGTGCTGGTTGAACTGTTTATCCTCCTTTATCTTCTATTATTGGTCATAATGGAAGTTCTGTAGATTTTGCTATTTTTTCCTTACATTTAGCTGGTGCTTCTTCTATTATGGGTGCTATTAATTTTATTTCTACTATTATTAATATGCGTTCGGTTGGTATATTTATAGACAAAGTTTCGTTGTTTGTTTGATCTGTTTTAATTACAGCAGTTTTATTATTACTTTCTTTACCTGTTTTAGCAGGGGCTATTACAATATTATTGACTGATCGAAATTTTAATACTTCTTTTTTTGACCCTGCTGGAGGGGGAGATCCAATTTTATTTCAACATTTATTTTGATTTTTTGG
>022.2
CCTCGAATAAATAATTTAAGTTTTTGGTTATTGCCTCCTTCTTTGTTTTTATTATTTATTTCTTCCATAGCTGAAATGGGTGTGGGTGCTGGTTGAACTGTTTATCCTCCTTTATCTTCTATTATTGGTCATAATGGAAGTTCTGTAGATTTTGCTATTTTTTCCTTACATTTAGCTGGTGCTTCTTCTATTATGGGTGCTATTAATTTTATTTCTACTATTATTAATATGCGTTCGGTTGGTATATTTATAGACAAAGTTTCGTTGTTTGTTTGATCTGTTTTAATTACAGCAGTTTTATTATTACTTTCTTTACCTGTTTTAGCAGGGGCTATTACAATATTATTGACTGATCGAAATTTTAATACTTCTTTTTTTGACCCTGCTGGAGGGGGAGATCCAATTTTATTTCAACATTTATTTTGATTTTTTGG
>022.3
CCTCGAATAAATAATTTAAGTTTTTGGTTATTGCCTCCTTCTTTGTTTTTATTATTTATTTCTTCCATAGCTGAAATGGGTGTGGGTGCTGGTTGAACTGTTTATCCTCCTTTATCTTCTATTATTGGTCATAATGGAAGTTCTGTAGATTTTGCTATTTTTTCCTTACATTTAGCTGGTGCTTCTTCTATTATGGGTGCTATTAATTTTATTTCTACTATTATTAATATGCGTTCGGTTGGTATATTTATAGACAAAGTTTCGTTGTTTGTTTGATCTGTTTTAATTACAGCAGTTTTATTATTACTTTCTTTACCTGTTTTAGCAGGGGCTATTACAATATTATTGACTGATCGAAATTTTAATACTTCTTTTTTTGACCCTGCTGGAGGGGGAGATCCAATTTTATTTCAACATTTATTTTGATTTTTTGG
>023.1
CCTCGAATAAATAATTTAAGTTTTTGATTATTACCTCCGTCTTTAATATTATTATTTATTTCTTCTATAGTGGAAATAGGAGTAGGGGCTGGTTGAACTGTTTATCCTCCTTTGGCTTCAATTGTAGGTCACACAGGAGGATCTGTGGATTTTGCTATTTTTTCTCTTCATTTAGCGGGAGCTTCATCTATTATAGGTGCTATTAATTTTATTACAACAGTATTAAATATACGTTCTAAAAGTATAACTTTAGATAAAATTTCTTTATTTGTATGATCTGTATTAATTACGGCAGTATTATTATTACTATCTTTACCTGTTTTAGCAGGAGCTATTACTATATTATTGACTGATCGAAATTTTAATACTTCTTTTTTTGATCCCGCAGGAGGTGGGGATCCTATTTTGTTTCAACATTTATTTTGATTTTTT--
>024.1
CCTCGAATGAATAATTTAAGATTTTGGTTATTACCTCCTTCTTTAATATTATTATTTATTTCCTCTATAATTGAAATAGGAGTTGGAGCTGGATGAACTGTTTATCCACCATTAGCGTCAGTTGTTGGTCATGGTGGAAATTCTGTTGATTTTGCAATTTTTTCTTTACATTTAGCTGGTGCTTCTTCTATTATAGGAGCTATTAATTTTATTTCTACTATTTTGAATATACGATCAGTAGGAATTTCTATAGATAAAATTTCTTTATTTGTTTGATCTGTAATTATTACTGCTGTTCTATTATTATTATCATTACCGGTTTTAGCTGGGGCTATTACTATATTATTAACTGATCGTAATTTTAATACTTCTTTTTTTGATCCTGCAGGAGGAGGGGATCCTATTTTATTTCAACATTTATTTTGATTTTTTGG
>024.2
CCTCGAATGAATAATTTAAGATTTTGGTTATTACCTCCTTCTTTAATATTATTATTTATTTCCTCTATAATTGAAATAGGAGTTGGAGCTGGATGAACTGTTTATCCACCATTAGCGTCAGTTGTTGGTCATGGCGGAAATTCTGTTGATTTTGCAATTTTTTCTTTACATTTAGCTGGTGCTTCTTCTATTATAGGAGCTATTAATTTTATTTCTACTATTTTGAATATACGATCAGTAGGAATTTCTATAGATAAAATTTCTTTATTTGTTTGATCTGTAATTATTACTGCTGTTCTATTATTATTATCATTACCGGTTTTAGCTGGGGCTATTACTATATTATTAACTGATCGTAATTTTAATACTTCTTTTTTTGATCCTGCAGGAGGAGGGGATCCTATTTTATTTCAACATTTATTTTGATTTTTTGG
>024.3
CCTCGAATGAATAATTTAAGATTTTGGTTATTACCTCCTTCTTTAATATTATTATTTATTTCCTCTATAATTGAAATAGGAGTTGGAGCTGGATGAACTGTTTATCCACCATTAGCGTCAGTTGTTGGTCATGGCGGAAATTCTGTTGATTTTGCAATTTTTTCTTTACATTTAGCTGGTGCTTCTTCTATTATAGGAGCTATTAATTTTATTTCTACTATTTTGAATATACGATCAGTAGGAATTTCTATAGATAAAATTTCTTTATTTGTTTGATCTGTAATTATTACTGCTGTTCTATTATTATTATCATTACCGGTTTTAGCTGGGGCTATTACTATATTATTAACTGATCGTAATTTTAATACTTCTTTTTTTGATCCTGCAGGAGGAGGGGATCCTATTTTATTTCAACATTTATTTTGATTTTTTGG
>025.1
CCTCGAATAAATAATTTAAGTTTTTGATTATTACCTCCTTCTTTAATATTATTATTTATTTCTTCTATGATTGAAATAGGTGTAGGGGCTGGATGAACAGTTTATCCTCCTTTGGCTTCGGTTATTGGGCATGAGGGAAGATCAGTGGATTTTGCTATTTTTTCTTTACATTTAGCGGGTGCTTCTTCAATTATAGGGGCTATTAATTTTATTTCTACTATTATTAATATGCGTTCAGTTGGGATATCTATAGATAAAATTACTTTATTTGTATGATCTGTTATTATTACTGCTATTCTTTTGTTATTATCATTACCTGTTTTAGCAGGTGCTATTACTATATTATTGACTGATCGTAATTTTAATACTTCTTTTTTTGATCCAGCTGGGGGAGGGGATCCTATTTTATTTCAACATTTATTTTGATTTTTTGG
>025.2
CCTCGAATAAATAATTTAAGTTTTTGATTATTACCTCCTTCTTTAATATTATTATTTATTTCTTCTATGATTGAAATAGGTGTAGGGGCTGGATGAACAGTTTATCCTCCTTTGGCTTCGGTTATTGGGCATGAGGGAAGATCAGTGGATTTTGCTATTTTTTCTTTACATTTAGCGGGTGCTTCTTCAATTATAGGGGCTATTAATTTTATTTCTACTATTATTAATATGCGTTCAGTTGGGATATCTATAGATAAAATTACTTTATTTGTATGATCTGTTATTATTACTGCTATTCTTTTGTTATTATCATTACCTGTTTTAGCAGGTGCTATTACTATATTATTGACTGATCGTAATTTTAATACTTCTTTTTTTGATCCAGCTGGGGGAGGGGATCCTATTTTATTTCAACATTTATTTTGATTTTTTGG
>025.3
CCTCGAATAAATAATTTAAGTTTTTGATTATTACCTCCTTCTTTAATATTATTATTTATTTCTTCTATGATTGAAATAGGTGTAGGGGCTGGATGAACAGTTTATCCTCCTTTGGCTTCGGTTATTGGGCATGAGGGAAGATCAGTGGATTTTGCTATTTTTTCTTTACATTTAGCGGGTGCTTCTTCAATTATAGGGGCTATTAATTTTATTTCTACTATTATTAATATGCGTTCAGTTGGGATATCTATAGATAAAATTACTTTATTTGTATGATCTGTTATTATTACTGCTATTCTTTTGTTATTATCATTACCTGTTTTAGCAGGTGCTATTACTATATTATTGACTGATCGTAATTTTAATACTTCTTTTTTTGATCCAGCTGGGGGAGGGGATCCTATTTTATTTCAACATTTATTTTGATTTTTTGG
>026.1
CCTCGAATAAATAATTTAAGTTTTTGATTACTTCCTCCTTCATTAATATTATTATTTATTTCTTCTATAGTAGAAATAGGAGTGGGAGCTGGATGGACTGTATATCCTCCTTTGGCTTCTATTGTAGGTCATAATGGTAGATCTGTGGATTTTGCTATTTTTTCTTTACATTTAGCTGGTGCTTCTTCTATTATAGGTGCTATTAATTTTATTTCTACTGTAGTTAATATACGATCGGTAGGAATATCTATGGATAAAATTCCTTTATTTGTGTGATCTGTAGTTATTACAGCTGTATTGTTGTTGTTGTCATTACCTGTATTAGCAGGAGCTATTACTATGTTGTTAACTGATCGTAATTTTAATACTTCTTTTTTTGATCCAGCTGGTGGTGGGGATCCTATTTTGTTTCAACATTTATTTTGATTTTTTGG
>026.2
CCTCGAATAAATAATTTGAGTTTTTGATTGCTTCCACCTTCATTAATATTATTATTTATTTCTTCTATAGTGGAAATAGGAGTGGGAGCTGGATGAACTGTATATCCTCCTTTGGCTTCTATTGTAGGTCATAATGGTAGATCTGTAGATTTTGCTATTTTTTCTTTACATTTAGCTGGTGCTTCTTCCATTATAGGTGCTATTAATTTTATTTCTACTGTAGTAAATATACGATCAGTAGGAATATCTATAGATAAGATTTCTTTATTTGTGTGATCTGTAGTTATTACGGCTGTATTGTTATTATTATCATTACCTGTATTAGCAGGGGCTATTACTATATTGTTAACTGATCGTAATTTTAATACTTCCTTTTTTGATCCAGCGGGTGGTGGGGATCCTATTTTATTTCAACATTTATTTTGATTTTTTGG
>026.3
CCTCGAATAAATAATTTGAGTTTTTGATTGCTTCCACCTTCATTAATATTATTATTTATTTCTTCTATAGTGGAAATAGGAGTGGGAGCTGGATGAACTGTATATCCTCCTTTGGCTTCTATTGTAGGTCATAATGGTAGATCTGTAGATTTTGCTATTTTTTCTTTACATTTAGCTGGTGCTTCTTCCATTATAGGTGCTATTAATTTTATTTCTACTGTAGTAAATATACGATCAGTAGGAATATCTATAGATAAGATTTCTTTATTTGTGTGATCTGTAGTTATTACGGCTGTATTGTTATTATTATCATTACCTGTATTAGCAGGGGCTATTACTATATTGTTAACTGATCGTAATTTTAATACTTCCTTTTTTGATCCAGCGGGTGGTGGGGATCCTATTTTATTTCAACATTTATTTTGATTTTTTGG
>027.1
CCTCGTATAAATAATTTAAGTTTTTGATTATTACCTCCTTCTTTATTATTATTATTTATATCATCGATAGCTGAAATAGGAGTAGGGGCTGGGTGAACAGTATATCCTCCTTTGGCTTCTATAGTAGGTCATAATGGAAGATCTGTGGATTTTGCTATTTTTTCATTACATCTGGCTGGTGCTTCATCAATTATAGGGGCTATTAATTTTATTTCTACAGTCATTAATATACGATTAGTTGGGATATCATTAGATAAAACCCCTTTATTTGTATGATCAGTTATAATTACTGCTGTATTGTTACTTTTATCTTTACCAGTATTGGCTGGTGCTATTACCATATTGTTAACAGATCGAAATTTTAATACATCTTTTTTTGACCCTGCTGGTGGGGGAGATCCTATTTTATTTCAGCATTTATTTTGATTTTTTGG
>027.2
CCTCGTATAAATAATTTAAGTTTTTGATTATTACCTCCTTCTTTATTATTATTATTTATATCATCGATAGCTGAAATAGGAGTAGGGGCTGGGTGAACAGTATATCCTCCTTTGGCTTCTATAGTAGGTCATAATGGAAGATCTGTGGATTTTGCTATTTTTTCATTACATCTGGCTGGTGCTTCATCAATTATAGGGGCTATTAATTTTATTTCTACAGTCATTAATATACGATTAGTTGGGATATCATTAGATAAAACCCCTTTATTTGTATGATCAGTTGTAATTACTGCTGTATTGTTACTTTTATCTTTACCAGTATTGGCTGGTGCTATTACCATATTGTTAACAGATCGAAATTTTAATACATCTTTTTTTGACCCTGCTGGTGGGGGAGATCCTATTTTATTTCAGCATTTATTTTGATTTTTTGG
>027.3
CCTCGTATAAATAATTTAAGTTTTTGATTATTACCTCCTTCTTTATTATTATTATTTATATCATCGATAGCTGAAATAGGAGTAGGGGCTGGGTGAACAGTATATCCTCCTTTGGCTTCTATAGTAGGTCATAATGGAAGATCTGTGGATTTTGCTATTTTTTCATTACATCTGGCTGGTGCTTCATCAATTATAGGGGCTATTAATTTTATTTCTACAGTCATTAATATACGATTAGTTGGGATATCATTAGATAAAACCCCTTTATTTGTATGATCAGTTGTAATTACTGCTGTATTGTTACTTTTATCTTTACCAGTATTGGCTGGTGCTATTACCATATTGTTAACAGATCGAAATTTTAATACATCTTTTTTTGACCCTGCTGGTGGGGGAGATCCTATTTTATTTCAGCATTTATTTTGATTTTTTGG
>028.1
CCTCGTATAAATAATTTAAGTTTTTGATTATTACCTCCCTCTTTAATTCTATTATTTATTTCATCTATGGTTGAAATAGGAGTGGGAGCTGGTTGAACGGTATATCCTCCTTTGGCTTCTATTATTGGTCATAATAGAAGTTCTGTGGATTTTACTATTTTTTCTTTACATTTGGCTGGAGCATCATCAATTATAGGAGCAATTAATTTTATTTCAACTATTATTAATATGCGTTCTAAAGGAATAAGAATAGAAAAGGTTTCGTTGTTTGTGTGATCTGTTATAATTACAGCTGTATTATTATTATTATCTTTACCTGTATTAGCAGGTGCTATTACTATATTATTGACTGATCGAAATTTTAATACATCTTTTTTTGATCCAGCAGGTGGAGGAGATCCTGTTTTATTTCAACATTTATTTTGATTTTTTGG
>028.2
CCTCGTATAAATAATTTAAGTTTTTGATTATTACCCCCCTCTTTAATTCTATTATTTATTTCATCTATGGTTGAAATAGGAGTGGGAGCTGGTTGAACGGTATATCCTCCTTTGGCTTCTATTATTGGTCATAATAGAAGCTCTGTGGATTTTGCTATTTTTTCTTTACATTTGGCTGGGGCATCATCAATTATAGGAGCAATTAATTTTATTTCAACTATTATTAATATACGTTCTAAAGGAATAAGAATAGAAAAGGTTTCGTTGTTTGTGTGATCTGTTATAATTACAGCTGTATTGTTATTATTATCTTTACCTGTATTAGCAGGTGCTATTACTATATTATTGACTGATCGAAATTTTAATACATCTTTTTTTGATCCAGCAGGTGGAGGAGATCCTGTTTTATTTCAACATTTATTTTGATTTTTTGG
>028.3
CCTCGTATAAATAATTTAAGTTTTTGATTATTACCTCCCTCTTTAATTCTATTATTTATTTCATCTATGGTTGAAATAGGAGTGGGAGCTGGTTGAACGGTATATCCTCCTTTGGCTTCTATTATTGGCCATAATAGAAGTTCTGTGGATTTTGCTATTTTTTCTTTACATTTGGCTGGAGCATCATCAATTATAGGAGCAATTAATTTTATTTCAACTATTATTAATATACGTTCTAAAGGAATAAGAATAGAAAAGGTTTCGTTGTTTGTGTGATCTGTTATAATTACAGCTGTATTATTATTATTATCTTTACCTGTATTAGCAGGTGCTATTACTATATTATTGACTGATCGAAATTTTAATACATCTTTTTTTGATCCAGCAGGTGGAGGAGATCCTGTTTTATTTCAACATTTATTTTGATTTTTTGG
>029.1
CCTCGCATAAATAATTTAAGATTTTGACTACTACCACCATCATTAATATTATTATTTATTTCATCAATGGTAGAGATAGGAGTAGGGGCAGGATGAACAGTGTATCCTCCGTTAGCAAGATTAATAGGACATTCAGGGAGAGCTGTAGATTTTGCTATTTTTTCTTTGCATTTAGCTGGTGCATCTTCTATTATGGGGGCTATTAATTTTATTACTACAGTAATAAATATACGTTCAACTAGAATATCAATAGAAAAGGTTCCTTTATTTGTTTGATCTATTTTAATTACAGTTGTTTTATTATTATTATCATTACCAGTATTAGCTGGTGCTATTACAATATTATTAACTGATCGAAATTTTAATACATCATTTTTTGACCCTGCAGGGGGAGGGGATCCTATTTTGTTTCAACATTTATTTTGGTTTTTTGG
>029.2
CCTCGCATAAATAATTTAAGATTTTGATTATTACCACCATCATTAATATTATTATTTATTTCATCAATGGTAGAGATAGGAGTAGGGGCAGGATGAACAGTGTATCCTCCGTTAGCAAGATTAATAGGACATTCAGGGAGAGCTGTAGATTTTGCTATTTTTTCTTTGCATTTAGCTGGTGCATCTTCTATTATGGGGGCTATTAATTTTATTACTACAGTAATAAATATACGTTCAACTAGAATATCAATAGAAAAGGTTCCTTTATTTGTTTGATCTATTTTAATTACAGTTGTTTTATTATTATTATCATTACCAGTATTAGCTGGTGCTATTACAATGTTATTAACTGATCGAAATTTTAATACATCATTTTTTGACCCTGCAGGGGGAGGGGATCCTATTTTGTTTCAACATTTATTTTGGTTTTTTGG
>029.3
CCTCGCATAAATAATTTAAGATTTTGACTACTACCACCATCATTAATATTATTATTTATTTCATCAATGGTAGAGATAGGAGTAGGGGCAGGATGAACAGTGTATCCTCCGTTAGCAAGATTAATAGGACATTCAGGGAGAGCTGTAGATTTTGCTATTTTTTCTTTGCATTTAGCTGGTGCATCTTCTATTATGGGGGCTATTAATTTTATTACTACAGTAATAAATATACGTTCAACTAGAATATCAATAGAAAAGGTTCCTTTATTTGTTTGATCTATTTTAATTACAGTTGTTTTATTATTATTATCATTACCAGTATTAGCTGGTGCTATTACAATATTATTAACTGATCGAAATTTTAATACATCATTTTTTGACCCTGCAGGGGGAGGGGATCCTATTTTGTTTCAACATTTATTTTGGTTTTTTGG
>030.1
CCTCGTATAAATAATTTAAGTTTTTGATTACTTCCTCCTTCTTTAATATTATTATTTTTATCCTCTATAATTGATATAGGTGTAGGAGCAGGGTGAACGGTATATCCTCCTTTAGCAGGATTGATAGGTCATGGCGGGAGAGCAGTAGATTTTGCTATTTTTTCTTTACATTTAGCTGGTGCTTCATCTATTATAGGAGCTATTAATTTTATTACTACTATTATTAATATACGTTCACATAGAATATCTATGGATAAGGTTCCCTTATTTGTTTGATCTGTATTGATTACAGCGGTATTATTATTATTATCATTACCTGTTTTAGCGGGTGCTATTACTATATTATTAACAGATCGAAATTTCAATACTTCATTTTTTGACCCTGCTGGGGGAGGAGATCCAATTTTATTTCAGCATTTATTTTGATTTTTTGG
>032.1
CCTCGTATAAATAATTTAAGATTTTGATTATTGCCTCCATCATTGTTTTTATTATTTATTTCTTCCATGGTTGAAATAGGGGTAGGTGCTGGATGAACTGTTTATCCACCTTTGGCTTCTATTATTGGTCATAATGGAAGATCTGTAGATTTTGCTATTTTTTCGTTACATTTAGCTGGTGCATCATCTATTATAGGGGCTATTAATTTTATTTCTACTGTTATTAATATACGATCTATTGGAATAAGATTAGATAAGGTTCCTTTATTTGTATGATCTGTAGTGATTACTGCTGTATTATTATTATTATCATTACCTGTATTAGCAGGTGCTATTACTATATTATTGACTGATCGAAATTTTAATACATCTTTTTTTGATCCTGCTGGTGGTGGTGATCCAATTTTATTTCAACATTTATTTTGATTTTTTGG
>032.2
CCTCGTATAAATAATTTGAGATTTTGATTGTTACCTCCTTCTTTATTTTTATTATTTGTTTCTTCTATAGTTGAGATAGGGGTAGGTGCTGGATGAACTGTTTATCCTCCTTTGGCTTCTATTATTGGACATAATGGAAGATCTGTGGATTTTGCTATTTTTTCGTTACATTTAGCTGGTGCTTCATCTATTATAGGAGCTATTAATTTTATTTCTACTGTTATTAATATACGATCTGTTGGAATGAGATTAGATAAGGTTCCTTTATTTGTATGATCTGTAATTATTACTGCTGTATTATTATTATTATCCTTACCTGTACTAGCAGGTGCTATTACTATATTATTAACTGATCGAAATTTTAATACATCTTTTTTTGATCCTGCTGGTGGTGGTGATCCAATTTTATTTCAACATTTATTTTGATTTTTTGG
>040.1
CCTCGTATAAATAATTTAAGATTTTGATTATTACCTCCTTCTTTAATATTATTATTTATTTCTTCTATAATTGAGATAGGTGTAGGGGCTGGGTGAACTGTTTATCCACCTTTAGCTTCTGTTGTTGGTCATGGTGGTAATTCTGTAGATTTTGCTATTTTTTCTTTACATTTAGCGGGAGCTTCTTCAATTATAGGGGCTATTAATTTTATTTCTACTATTATTAATATACGTTCAGTGGGTATTTCTATAGATAAAATTTCTTTATTTGTTTGATCTGTAATTATTACTGCTGTATTATTATTATTATCATTACCAGTTTTAGCTGGAGCTATTACTATATTATTAACAGATCGAAATTTTAATACTTCTTTTTTTGATCCTGCTGGGGGGGGAGATCCTATTTTGTTTCAACATTTATTTTGATTTTTTGG
>040.2
CCTCGAATAAATAATTTAAGATTTTGATTGTTGCCTCCTTCTTTGATATTACTATTTATTTCTTCTATAGTTGAAATAGGTGTTGGTGCTGGATGAACTGTTTATCCGCCTTTAGCGTCTATTGTTGGTCATGGTGGGAGATCTGTGGATTTTGCTATTTTTTCTTTACATTTAGCTGGTGCTTCTTCTATTATGGGAGCTATTAATTTTATTTCTACTATTATTAATATACGTTCAATAGGAATTTCTATAGATAAAGTTTCTTTATTTGTTTGGTCAGTAATTATTACTGCTGTATTATTATTATTATCTTTACCAGTTTTAGCTGGAGCTATTACTATATTATTAACTGATCGAAATTTTAATACTTCTTTTTTTGATCCTGCGGGAGGAGGTGATCCTATCTTATTTCAACATTTGTTTTGATTTTTTGG
>043.1
CCTCGGATAAATAATTTAAGATTTTGATTATTACCTCCCTCATTAATATTACTATTTATTTCTTCTATAGCTGAAATAGGTGTTGGAGCTGGATGAACAGTTTATCCACCTTTAGCTTCTATTGTAGGGCATAATGGAAGATCGGTTGATTTTGCTATCTTTTCTTTGCATTTAGCTGGAGCTTCATCTATTATAGGAGCTATTAATTTTATTTCTACTGTTATTAATATACGATCTGTAAGATTATCTATGGATAAAATCTCTTTATTTGTATGGTCTGTGGTAATTACAGCTGTATTGTTACTATTATCTTTACCTGTATTAGCTGGGGCTATTACTATATTACTTACTGATCGAAATTTTAATACATCTTTTTTCGATCCAGCAGGTGGTGGAGATCCAATTTTATTTCAACATTTGTTTTGATTTTTTGG
>043.2
CCTCGTATGAATAATTTAAGTTTTTGATTGTTACCTCCTTCCCTTATATTATTATTTATTTCTTCTATAGCTGAAATGGGAGTTGGGGCAGGATGAACTGTTTATCCTCCTTTGGCTTCTATTGTGGGACACAATGGAAGATCAGTTGATTTTGCTATTTTTTCTTTACATTTGGCTGGTGCTTCTTCTATTATAGGAGCTATTAATTTTATTTCTACTGTGATTAATATACGATCTATTGGTTTATCTATAGATAAAATTTCTTTATTTGTATGATCGGTAGTAATTACTGCTGTTTTGTTGTTGTTGTCTTTACCTGTATTAGCAGGTGCTATTACTATATTGTTAACTGATCGAAATTTTAATACTTCTTTTTTTGATCCGGCGGGTGGAGGAGATCCTATTTTATTTCAACATTTATTTTGGTTTTTTGG
>043.3
CCTCGCATAAATAATTTAAGATTTTGACTACTACCACCATCATTAATATTATTATTTATTTCATCAATGGTAGAGATAGGAGTAGGGGCAGGATGAACAGTGTATCCTCCGTTAGCAAGATTAATAGGACATTCAGGGAGAGCTGTAGATTTTGCTATTTTTTCTTTGCATTTAGCTGGTGCATCTTCTATTATGGGGGCTATTAATTTTATTACTACAGTAATAAATATACGTTCAACTAGAATATCAATAGAAAAGGTTCCTTTATTTGTTTGATCTATTTTAATTACAGTTGTTTTATTATTATTATCATTACCAGTATTAGCTGGTGCTATTACAATATTATTAACTGATCGAAATTTTAATACATCATTTTTTGACCCTGCAGGGGGAGGGGATCCTATTTTGTTTCAACATTTATTTTGATTTTTTGG
>045.1
CCTCGTATAAATAATTTAAGATTTTGACTATTACCTCCATCTTTGTTTTTATTATTTATTTCATCTTTAGTTGAGATAGGAGTTGGGGCTGGGTGAACGGTTTATCCACCTTTGGCTTCTATTATTGGACATAATGGTAGTTCTGTTGATTTTGCAATTTTTTCTTTACATTTAGCAGGGGCTTCTTCTATTATAGGGGCTATTAATTTTATTTCAACTGTTATTAATATACGTTCTGTTGGAATATCATTAGATAAGGTTCCTTTATTTGTTTGATCTGTTGTAATTACTGCTATTTTATTATTATTATCATTGCCTGTTTTAGCAGGAGCTATTACTATATTATTGACAGATCGAAATTTTAATACTTCTTTTTTTGATCCTGCAGGAGGAGGGGATCCTATTTTGTTTCAACATTTATTTTGATTTTTTGG
>045.2
CCTCGTATAAATAATTTAAGATTTTGACTATTACCTCCATCTTTGTTTTTATTATTTATTTCATCTTTAGTTGAGATAGGAGTTGGGGCTGGGTGAACGGTTTATCCACCTTTGGCTTCTATTATTGGACATAATGGTAGTTCTGTTGATTTTGCAATTTTTTCTTTACATTTAGCAGGGGCTTCTTCTATTATAGGGGCTATTAATTTTATTTCAACTGTTATTAATATACGTTCTGTTGGAATATCATTAGATAAGGTTCCTTTATTTGTTTGATCTGTTGTAATTACTGCTATTTTATTATTATTATCATTGCCTGTTTTAGCAGGAGCTATTACTATATTATTGACAGATCGAAATTTTAATACTTCTTTTTTTGATCCTGCAGGAGGAGGGGATCCTATTTTGTTTCAACATTTATTTTGATTTTTTGG
>046.2
CCTCGTATAAATAATTTGAGATTTTGATTGTTACCCCCTTCTCTTATATTACTATTTATTTCTTCTTTAGCTGAAGTAGGAGTAGGGGCTGGTTGAACTATTTATCCTCCTTTAGCATCTTTAGTGGGACACGGAGGGAGATCTGTAGATTTTGCTATTTTTTCTCTTCATTTGGCTGGAGCCTCATCTATTATAGGGGCTATTAATTTTATTTCTACAGTTATAAATATACGATTAGTAGGAATACATATAGATAAGATTCCTTTATTTGTTTGGTCTGTGTTGATTACAGCTGTTTTATTATTACTATCTTTACCTGTATTGGCAGGTGCTATTACTATATTATTAACGGATCGTAATTTTAATACTTCTTTTTTTGACCCTGCTGGAGGGGGAGATCCAATTTTATTTCAACATTTATTTTGATTTTTTGG
>046.3
CCTCGAATAAATAATTTGAGATTTTGATTGTTACCCCCTTCTCTTATATTACTATTTATTTCTTCTTTAGCTGAAGTAGGAGTAGGGGCTGGTTGAACTATTTATCCTCCTTTAGCATCTTTAGTGGGACACGGAGGGAGATCTGTAGATTTTGCTATTTTTTCTCTTCATTTGGCTGGAGCCTCATCTATTATAGGGGCTATTAATTTTATTTCTACAGTTATAAATATACGATTAGTAGGGATATATATAGATAAGATTCCTTTATTTGTTTGGTCTGTGTTGATTACAGCTGTTTTATTATTATTATCTTTACCTGTATTGGCAGGTGCTATTACTATATTATTAACGGATCGTAATTTTAATACTTCTTTTTTTGATCCTGCTGGGGGGGGAGATCCAATTTTATTTCAGCATTTATTTTGATTTTTTGG
>047.1
CCTCGGATAAATAATTTGAGTTTTTGATTATTACCCCCTTCTTTAATATTGTTATTCATTTCTTCTATGGCTGAAATGGGGGTGGGAGCAGGATGGACTGTGTATCCCCCCTTAGCTTCTTTGGTAGGACATGGGGGGAGATCTGTTGATTTTGCTATTTTTTCTTTACATTTAGCTGGGGCCTCTTCGATTATAGGGGCAATTAATTTTATTTCTACAATTATTAATATACGTTTAATTGGAATATCTATAGAAAAGGTTCCGTTATTTGTTTGGTCAGTATTAATTACTGCAATTTTATTGTTATTGTCCTTACCTGTATTAGCTGGTGCTATTACTATATTACTAACTGATCGAAATTTTAATACTTCTTTTTTTGACCCAGCAGGTGGAGGTGATCCTATTTTATTTCAACATTTATTTTGATTTTTTGG
>047.2
CCTCGGATAAATAATTTGAGTTTTTGATTATTACCCCCTTCTTTAATATTGTTATTCATTTCTTCTATGGCTGAAATGGGGGTGGGAGCAGGATGGACTGTGTATCCCCCCTTAGCTTCTTTGGTAGGACATGGGGGGAGATCTGTTGATTTTGCTATTTTTTCTTTACATTTAGCTGGGGCCTCTTCGATTATAGGGGCAATTAATTTTATTTCTACAATTATTAATATACGTTTAATTGGAATATCTATAGAAAAGGTTCCGTTATTTGTTTGGTCAGTATTAATTACTGCAATTTTATTGTTATTGTCCTTACCTGTATTAGCTGGTGCTATTACTATATTACTAACTGATCGAAATTTTAATACTTCTTTTTTTGACCCAGCAGGTGGAGGTGATCCTATTTTATTTCAACATTTATTTTGATTTTTTGG
>049.1
CCTCGTATAAATAATTTAAGATTTTGATTATTACCTCCTTCTTTAATACTATTATTTATTTCTTCTATAGCTGAAATAGGAGTTGGAGCCGGATGAACTGTATATCCCCCATTAGCTTCTATTGTAGGACATAATGGAAGTTCAGTAGATTTTGCTATTTTTTCTTTACATTTAGCTGGTGCTTCTTCTATTATAGGGGCTATTAATTTTATTTCTACTGTTATTWATATACGTTCTATAGAAATATCTATAGATAAAATTCCTTTATTTGTATGATCGGTGGTAATTACTGCTGTCTTATTATTATTATCTTTACCTGTTTTAGCGGGTGCTATTACTATATTGTTAACTGATCGTAATTTTAATACTTCTTTCTTTGATCCTGCAGGTGGTGGAGATCCTATTTTGTTTCAACATTTATTTTGATTTTTTGG
>049.2
CCTCGTATAAATAATTTAAGATTTTGATTATTACCTCCTTCTTTAATACTATTATTTATTTCTTCTATAGCTGAAATAGGAGTTGGAGCCGGATGAACTGTATATCCTCCATTAGCTTCTATTGTGGGACATAATGGAAGTTCAGTAGATTTTGCTATTTTTTCTTTACATTTGGCTGGTGCTTCTTCTATTATAGGAGCTATTAATTTTATTTCTACTGTTATTRATATACGTTCTATAGAAATATCTATAGATAAAATTCCTTTATTTGTATGATCGGTGGTAATTACTGCTGTCTTATTATTATTATCTTTACCTGTTTTAGCAGGTGCTATTACTATATTGTTAACTGATCGTAATTTTAATACTTCTTTCTTTGATCCTGCAGGTGGTGGAGATCCTATTTTGTTTCAACATTTATTTTGATTTTTTGG
>050.1
CCTCGTATGAATAATTTAAGATTTTGGTTATTACCTCCTTCTTTAATATTATTATTTATTTCTTCTATAATTGAAATAGGAGTTGGAGCTGGATGAACTGTTTATCCACCATTAGCGTCAGTTGTTGGTCATGGTGGAAATTCTGTTGATTTTGCAATTTTTTCTTTACATTTAGCTGGTGCTTCTTCTATTATGGGGGCTATTAATTTTATTTCTACTATTTTGAATATACGATCAGTAGGAATTTCTATAGATAAAATTTCTTTATTTGTTTGATCTGTAATTATTACTGCTGTTCTATTATTATTATCATTACCGGTTTTAGCTGGGGCTATTACTATATTATTAACTGATCGTAATTTTAATACTTCTTTTTTTGATCCTGCAGGAGGAGGGGATCCTATTTTATTTCAACATTTATTTTGGTTTTTTGG
>050.2
CCTCGTATAAATAATTTAAGATTTTGGTTATTACCTCCTTCTTTAATATTATTATTTATTTCTTCTATAATTGAAATAGGAGTTGGAGCTGGATGAACTGTTTATCCACCATTAGCGTCAGTTGTTGGTCATGGTGGAAATTCTGTTGATTTTGCAATTTTTTCTTTACATTTAGCTGGTGCTTCTTCTATTATGGGAGCTATTAATTTTATTTCTACTATTTTGAATATACGATCAGTAGGAATTTCTATAGATAAAATTTCTTTATTTGTTTGATCTGTAATTATTACTGCTGTTTTATTATTATTGTCATTACCGGTTTTAGCTGGGGCTATTACTATATTATTAACTGATCGTAATTTTAATACTTCTTTTTTTGATCCTGCAGGAGGAGGGGATCCTATTTTATTTCAACATTTATTTTGGTTTTTTGG
>050.3
CCTCGAATAAATAATTTAAGATTTTGATTATTACCTCCTTCTTTAATATTATTATTTATTTCTTCTATAGTTGAAATAGGTGTTGGGGCTGGATGAACTGTTTATCCACCATTAGCATCTGTTGTTGGTCATGGTGGAAGTTCTGTTGATTTTGCTATTTTTTCTTTACATTTGGCTGGTGCTTCTTCTATTATAGGGGCTATTAATTTTATTTCAACTATTATTAATATACGGTCGGTAGGAATTTCTATGGATAAAATTTCTTTATTTGTTTGGTCTGTTATTATTACTGCTGTATTATTATTATTATCTTTACCTGTTTTAGCAGGTGCAATTACAATATTATTAACTGATCGAAATTTTAATACTTCTTTTTTTGATCCTGCAGGAGGGGGAGATCCTATTTTATTTCAACATTTGTTTTGATTTTTTGG
>053.1
CCTCGTATAAATAATTTGAGATTTTGATTATTACCTCCTTCTTTATTATTATTATTTGTTTCATCAATGGCTGAAATAGGTGTAGGAGCTGGTTGAACAGTTTATCCACCTCTTGCGTCTATTGTTGGACATAACGGTAGATCTGTTGACTTTGCTATTTTTTCTTTGCATTTAGCTGGTGCTTCTTCTATTATAGGGGCTATTAATTTTATTTCTACTGTTATTAATATACGATCAATTGGTATAAGTTTGGATAAGGTTCCTTTATTTGTGTGGTCTGTTGTGATTACTGCAGTTTTATTATTATTATCATTACCTGTATTAGCAGGTGCCATTACTATATTATTGACGGATCGAAATTTTAATACTTCTTTTTTTGATCCTGCGGGAGGTGGTGATCCTATTTTATTTCAACATTTATTTTGATTTTTTGG
>053.2
CCTCGTATAAATAATTTGAGTTTTTGGTTATTACCTCCTTCTTTGTTGTTATTATTTGTTTCATCAATAGCTGAAATGGGAGTAGGAGCTGGTTGAACAGTTTATCCTCCACTTGCTTCTATTGTAGGGCATAATGGAAGATCTGTTGATTTTGCAATTTTTTCTTTACATTTAGCTGGTGCTTCTTCTATTATAGGGGCTATTAATTTTATTTCGACTGTTATTAATATACGATCAATTGGAATAAGTTTAGATAAAGTTCCTTTATTTGTTTGATCTGTTGTAATTACTGCAGTTTTATTATTATTATCATTACCTGTATTAGCAGGTGCTATTACTATATTATTAACGGATCGAAATTTTAATACTTCTTTTTTTGATCCTGCTGGAGGTGGTGATCCTATTTTATTTCAACATTTGTTTTGATTTTTTGG
>053.3
CCTCGTATAAATAATTTAAGATTTTGATTATTACCACCTTCTTTATTATTATTATTTATTTCATCATTAGCTGAAATAGGTGTAGGGGCTGGTTGAACAGTATATCCCCCTCTTGCGTCGATTGTAGGACATAATGGAAGATCTGTTGATTTTGCTATTTTTTCTTTACATTTAGCTGGTGCTTCTTCTATTATAGGGGCTATTAATTTTATTTCTACTGTTATTAATATACGATCAATTGGTATAAGTTTAGATAAGGTACCTTTATTTGTTTGGTCTGTTGTAATTACTGCAGTTTTATTACTACTATCATTACCTGTATTGGCAGGGGCTATTACTATGTTATTAACGGATCGGAATTTTAATACTTCTTTTTTTGACCCTGCGGGAGGGGGGGACCCTATTTTATTTCAACATTTATTTTGGTTTTTTGG
>054.1
CCTCGTATAAATAATTTAAGATTTTGATTATTACCTCCTTCATTGTTATTATTATTTATTTCTTCTATATCTGAAATAGGGGTTGGGGCTGGTTGGACAGTTTATCCTCCTTTAGCGTCTATTATAGGACATGGGGGAAACTCTGTAGATTTTGCTATTTTTTCTTTACATTTAGCGGGTGCTTCTTCCATTATAGGGGCTATTAATTTTATTTCTACAGTTATTAATATACGGTCTGTTGGTATATCTATAGATAAAATTCCTTTATTTGTTTGATCTGTAGTGATTACGGCTGTTTTATTATTATTATCTTTACCTGTTTTAGCAGGTGCTATTACTATATTATTGACTGATCGTAATTTTAATACTTCTTTTTTTGATCCAGCAGGAGGTGGGGATCCTATTTTATTTCAACATTTATTTTGATTTTTT--
>054.2
CCTCGTATAAATAATTTAAGATTTTGATTATTACCTCCTTCATTGTTATTATTATTTATTTCTTCTATATCTGAAATAGGGGTTGGGGCTGGTTGGACAGTTTATCCTCCTTTAGCGTCTATTATAGGACATGGGGGAAACTCTGTAGATTTTGCTATTTTTTCTTTACATTTAGCGGGTGCTTCTTCCATTATAGGGGCTATTAATTTTATTTCTACAGTTATTAATATACGGTCTGTTGGTATATCTATAGATAAAATTCCTTTATTTGTTTGATCTGTAGTGATTACGGCTGTTTTATTATTATTATCTTTACCTGTTTTAGCAGGTGCTATTACAATATTATTGACTGATCGTAATTTTAATACTTCTTTTTTTGATCCAGCAGGAGGTGGGGATCCTATTTTATTTCAACATTTATTTTGATTTTTTGG
>055.1
CCTCGTATAAATAATTTAAGTTTTTGATTATTACCTCCTTCTTTATTATTATTATTTATATCATCGATAGCTGAAATAGGAGTAGGGGCTGGGTGAACAGTATATCCTCCTTTGGCTTCTATAGTAGGTCATAATGGAAGATCTGTGGATTTTGCTATTTTTTCATTACATCTGGCTGGTGCCTCATCAATTATAGGGGCTATTAATTTTATTTCTACAGTCATTAATATACGATTAGTTGGGATATCATTAGATAAAACCCCTTTATTTGTATGATCAGTTGTAATTACTGCTGTATTGTTACTTTTATCTTTACCAGTATTGGCTGGTGCTATTACCATATTGTTAACAGATCGAAATTTTAATACATCTTTTTTTGACCCTGCTGGTGGGGGAGATCCTATTTTATTTCAGCATTTATTTTGATTTTTTGG
>056.1
CCTCGAATAAATAATTTAAGTTTTTGATTATTACCTCCTTCTTTATTATTATTGTTCATTTCTTCTATAGTAGAAATAGGAGTAGGTGCTGGATGAACAGTATATCCACCTTTAGCTTCAGTAGTTGGACATGGTGGAAGATCCGTTGATTTTGCTATTTTTTCTTTACATTTGGCTGGTGCTTCTTCAATTATAGGAGCTATTAATTTTATTTCAACTATTATTAATATACGTTCTGTAGGAGTGTCTATAGATAAAATTTCTTTATTTGTATGATCTGTAATTATTACTGCTATTTTATTATTATTATCGTTACCTGTATTAGCTGGTGCTATTACAATATTATTAACAGATCGAAATTTTAATACTTCTTTTTTTGATCCAGCAGGGGGAGGAGATCCTATTTTATTTCAACATTTATTTTGATTTTTTGG
>056.2
CCTCGAATAAATAATTTAAGTTTTTGATTATTACCTCCTTCTTTATTATTATTGTTCATTTCTTCTATAGTAGAAATAGGAGTAGGTGCTGGATGAACAGTATATCCACCTTTAGCTTCAGTAGTTGGACATGGTGGAAGATCCGTTGATTTTGCTATTTTTTCTTTACATTTGGCTGGTGCTTCTTCAATTATAGGAGCTATTAATTTTATTTCAACTATTATTAATATACGTTCTGTAGGAGTGTCTATAGATAAAATTTCTTTATTTGTATGATCTGTAATTATTACTGCTATTTTATTATTATTATCGTTACCTGTATTAGCTGGTGCTATTACAATATTATTAACAGATCGAAATTTTAATACTTCTTTTTTTGATCCAGCAGGGGGAGGAGATCCTATTTTATTTCAACATTTATTTTGATTTTTTGG
>056.3
CCTCGAATAAATAATTTAAGTTTTTGATTATTACCTCCTTCTTTATTATTATTGTTCATTTCTTCTATAGTAGAAATAGGAGTAGGTGCTGGATGAACAGTATATCCACCTTTAGCTTCAGTAGTTGGACATGGTGGAAGATCCGTTGATTTTGCTATTTTTTCTTTACATTTGGCTGGTGCTTCTTCAATTATAGGAGCTATTAATTTTATTTCAACTATTATTAATATACGTTCTGTAGGAGTGTCTATAGATAAAATTTCTTTATTTGTATGATCTGTAATTATTACTGCTATTTTATTATTATTATCGTTACCTGTATTAGCTGGTGCTATTACAATATTATTAACAGATCGAAATTTTAATACTTCTTTTTTTGATCCAGCAGGGGGAGGAGATCCTATTTTATTTCAACATTTATTTTGATTTTTTGG
>058.1
CCTCGAATGAATAATTTAAGATTTTGATTATTACCTCCTTCTTTATTGTTGTTATTTATTTCTTCAATAGTTGAAATAGGAGTAGGGGCAGGGTGAACAGTATATCCTCCGTTAGCTTCTATTGTAGGACATGGTGGAAGATCAGTTGATTTTGCTATTTTTTCTTTACATTTAGCTGGAGCTTCTTCTATTATAGGGGCTATTAATTTTATTTCTACTATTATTAATATACGTTCTATTGGGATATCTATAGATAAAATTTCTTTATTTGTGTGATCAGTTATTATTACAGCTATTTTATTATTGTTGTCATTACCTGTATTAGCAGGTGCTATTACTATATTATTAACTGATCGTAATTTTAATACTTCTTTTTTTGATCCGGCAGGAGGGGGAGATCCTATTTTATTTCAACATTTATTTTGATTTTTTGG
>058.2
CCTCGTATAAATAATTTAAGATTTTGATTGTTACCTCCTTCTTTAATGTTATTATTTATTTCTTCTATAGTTGAAATAGGAGTTGGGGCTGGATGGACGGTTTATCCACCATTAGCTTCTGTTATTGGACATAGTGGAAATTCTGTTGATTTTGCTATTTTTTCTTTGCATTTAGCTGGTGCTTCTTCAATTATAGGGGCTATTAATTTTATTTCTACTATTATTAATATACGTTCAATTGGAATATCTATAGATAAAATTTCTTTATTTGTTTGATCTGTAATTATTACTGCTGTATTATTATTATTATCTTTACCAGTATTAGCTGGTGCAATTACTATATTGTTAACTGATCGAAATTTTAATACTTCTTTTTTTGACCCTGCAGGGGGAGGAGATCCAATTTTATTTCAACATTTATTTTGATTTTTTGG
>059.1
CCTCGAATGAATAATCTTAGATTTTGATTATTGCCTCCTTCTTTATTTTTATTATTTATTTCTTCTATGGCTGAAATAGGAGTAGGGGCAGGTTGAACTGTATATCCACCTTTAGCGAGAATTATTGGACATAATGGAAGATCTGTGGATTTTGCTATTTTTTCTTTGCATTTAGCAGGTGCTTCCTCTATTATAGGGGCTATCAATTTTATTTCTACTGTAATTAATATACGGTCTGTAGGTATATCTATAGATAAAATTTCTTTATTTGTTTGATCTGTAGTAATTACTGCTGTATTATTATTGTTGTCTTTACCTGTTTTAGCGGGTGCTATTACTATGTTATTGACGGATCGAAATTTTAATACTTCATTTTTTGATCCTGCAGGAGGGGGAGATCCAATTTTGTTTCAACATTTGTTTTGATTTTTTGG
>059.2
CCTCGAATGAATAATCTTAGATTTTGATTATTACCCCCTTCTTTATTTTTGTTGTTTATTTCTTCTATAGCTGAAATAGGAGTAGGGGCAGGTTGAACTGTATATCCACCTTTAGCGAGAATTATTGGACATAATGGAAGATCTGTGGATTTTGCTATTTTTTCTTTACATTTAGCAGGTGCTTCTTCTATTATAGGGGCTATCAATTTTATTTCTACTGTAATTAATATACGGTCTGTAGGTATATCTATAGATAAAATTTCTTTATTTGTTTGGTCTGTAGTAATTACTGCTGTATTATTATTATTGTCTTTACCTGTTTTAGCAGGTGCTATTACTATATTATTGACGGATCGAAATTTTAATACTTCATTTTTTGATCCTGCGGGAGGGGGAGATCCAATTTTGTTTCAACATTTGTTTTGATTTTTTGG
>059.3
CCTCGAATGAATAATCTTAGATTTTGATTATTACCCCCTTCTTTATTTTTGTTGTTTATTTCTTCTATAGCTGAAATAGGAGTAGGGGCAGGTTGAACTGTATATCCACCTTTAGCGAGAATTATTGGACATAATGGAAGATCTGTGGATTTTGCTATTTTTTCTTTACATTTAGCAGGTGCTTCTTCTATTATAGGGGCTATCAATTTTATTTCTACTGTAATTAATATACGGTCTGTAGGTATATCTATAGATAAAATTTCTTTATTTGTTTGGTCTGTAGTAATTACTGCTGTATTATTATTATTGTCTTTACCTGTTTTAGCAGGTGCTATTACTATATTATTGACGGATCGAAATTTTAATACTTCATTTTTTGATCCTGCGGGAGGGGGAGATCCAATTTTGTTTCAACATTTGTTTTGATTTTTTGG
>060.1
CCTCGAATGAATAATTTAAGATTTTGATTATTACCACCTTCATTAGCTTTATTACTAATTTCTTCTATATCTGAGATAGGTGTTGGGGCTGGGTGGACAGTATATCCTCCTCTGGCTTCTGTTGTGGGACATAGAGGAGGATCTGTTGATTTTGCTATTTTTTCTTTGCATTTAGCGGGAGCTTCTTCTATTATAGGAGCTGTGAATTTTATTACTACAGTAATTAATATACGTTCTATTGGAATATCAATGGATAAGATGACTTTATTTGTTTGATCAGTATTAATTACTGCTGTGCTATTATTATTGTCTTTACCTGTGTTGGCAGGTGCTATTACTATATTGTTAACTGATCGAAATTTTAATTCGTCTTTTTTTGATCCTGCAGGTGGGGGGGATCCCATTTTATTTCAACATTTATTTTGGTTTTTTGG
>060.2
TCCTCGGATGATAATTTAAGATTTTGGTTGTTACCGCCTTCATTAACTTTATTATTAATTTCTTCTATATCTGAGATAGGTGTTGGGGCTGGGTGGACAGTGTATCCTCCTCTGGCCTCTATTGTAGGACATAGAGGGGGATCTGTTGATTTTGCTATTTTTTCTTTGCATTTAGCGGGAGCTTCTTCTATTATAGGAGCTGTAAATTTTATTACTACAGTAATTAATATACGTTCTATTGGAATATCGATAGATAAGATGACTTTATTTATTTGATCAGTATTGATTACTGCTGTGTTATTATTATTGTCTTTACCTGTGTTGGCAGGTGCTATTACTATATTGTTAACTGATCGAAATTTTAATTCGTCTTTTTTTGATCCTGCAGGTGGGGGGGATCCTATTTTATTTCAGCATTTATTTTGGTTTTTTGG
>060.3
CCCCGAATGAATAATTTAAGATTTTGGTTATTACCACCTTCATTAGTTTTATTGTTAATTTCTTCTATATCTGAGATAGGTGTTGGGGCTGGGTGAACAGTATATCCACCTCTGGCTTCTGTTGTGGGACATAGAGGTGGATCTGTTGATTTTGCTATTTTTTCTTTACATTTAGCGGGAGCTTCTTCTATTATAGGAGCTGTGAATTTTATTACTACAGTAATTAATATACGTTCCATTGGAATATCAATAGATAAAATGACCTTATTTGTTTGATCAGTATTAATTACTGCTGTGTTATTATTATTGTCTTTACCTGTGTTGGCAGGTGCTATTACTATGTTGTTAACTGATCGAAATTTTAATACGTCTTTTTTTGACCCTGCAGGTGGAGGGGATCCTATTTTATTTCAACATTTATTTTGGTTTTTTGG
>061.1
CCTCGAATAAATAATTTAAGATTTTGATTATTACCTCCTTCTTTAATATTATTATTTATTTCATCTATAGCTGAAATGGGAGTGGGTGCTGGTTGAACAGTATATCCTCCTTTGGCCTCTATTGTTGGCCATAATGGTAGATCAGTGGATTTTGCTATCTTCTCTTTGCATTTAGCTGGGGCTTCATCTATTATAGGGGCTATTAATTTTATTTCTACAGTTATTAATATACGATCCGTGGGGATATCAATAGATAAAATTTCTTTATTTGTGTGATCAGTTGTAATTACAGCTATTTTGTTATTATTATCTTTACCTGTATTAGCAGGGGCTATTACTATATTGTTGACCGATCGTAATTTTAATACTTCTTTTTTTGATCCGGCAGGAGGAGGTGATCCTATTTTATTTCAACATTTATTTTGATTTTTTGG
>061.2
CCTCGAATAAATAATTTAAGATTTTGATTATTACCTCCTTCTTTAATATTATTATTTATTTCATCTATAGCTGAAATGGGAGTGGGTGCTGGTTGAACAGTATATCCTCCTTTGGCCTCTATTGTTGGCCATAATGGTAGATCAGTGGATTTTGCTATCTTCTCTTTGCATTTAGCTGGGGCTTCATCTATTATAGGGGCTATTAATTTTATTTCTACAGTTATTAATATACGATCCGTGGGGATATCAATAGATAAAATTTCTTTATTTGTGTGATCAGTTGTAATTACAGCTATTTTGTTATTATTATCTTTACCTGTATTAGCAGGGGCTATTACTATATTGTTGACCGATCGTAATTTTAATACTTCTTTTTTTGATCCGGCAGGAGGAGGTGATCCTATTTTATTTCAACATTTATTTTGATTTTTTGG
>063.1
CCTCGAATAAATAATTTAAGTTTTTGATTATTACCTCCTTCTTTAATATTATTATTTATTTCTTCTATAGTGGAAATAGGTGTGGGTGCAGGATGAACTGTTTATCCTCCTTTAGCTGGGTTAATAGGACATGGTGGAAGATCTGTTGATTTTGCTATTTTTTCTTTACATTTAGCTGGTGCTTCTTCTATTATAGGAGCTATTAATTTTATTACAACTGTAGTAAATATGCGTTCATCAAGAATATCTTTAGATAAGATTCCTTTATTTGTGTGATCTGTTCTAATTACAGCTGTATTATTATTATTATCTTTACCAGTTTTAGCTGGGGCTATTACTATATTATTAACTGATCGAAATTTTAATACGTCGTTTTTTGATCCAGCTGGAGGGGGGGATCCTATTTTATTTCAACATTTATTTTGATTCTTTGG
>063.2
CCTCGAATAAATAATTTAAGTTTTTGATTGTTACCTCCTTCTTTAATATTATTATTTATTTCTTCTATAGTGGAAATAGGTGTGGGTGCAGGATGAACTGTTTATCCTCCTTTAGCTGGGTTAATAGGACATGGTGGAAGATCTGTTGATTTTGCTATTTTTTCTTTACATTTAGCTGGTGCTTCTTCTATTATAGGAGCTATTAATTTTATTACAACTGTAGTAAATATGCGTTCATCAAGAATATCTTTAGATAAGATTCCTTTATTTGTGTGATCTGTTCTAATTACAGCTGTGTTATTATTATTATCTTTACCAGTTTTAGCTGGGGCTATTACTATATTATTAACTGATCGAAATTTTAATACGTCGTTTTTTGATCCAGCTGGAGGGGGGGATCCTATTTTATTTCAACATTTATTTTGATTCTTTGG
>063.3
CCTCGAATAAATAATTTAAGTTTTTGATTATTACCTCCTTCTTTAATATTATTATTTATTTCTTCTATAGTGGAAATAGGTGTGGGTGCAGGATGAACTGTTTATCCTCCTTTAGCTGGGTTAATAGGACATGGTGGAAGATCTGTTGATTTTGCTATTTTTTCTTTACATTTAGCTGGTGCTTCTTCTATTATAGGAGCTATTAATTTTATTACAACTGTAGTAAATATGCGTTCATCAAGAATATCTTTAGATAAGATTCCTTTATTTGTATGATCTGTTCTAATTACAGCTGTGTTATTATTATTATCTTTACCAGTTTTAGCTGGGGCTATTACTATATTATTAACTGATCGAAATTTTAATACGTCGTTTTTTGATCCAGCTGGAGGAGGGGATCCTATTTTATTTCAACATTTATTTTGATTCTTTGG
>065.1
CCTCGAATAAATAATTTAAGTTTTTGGTTGCTTCCACCCTCATTAATATTATTATTTGTTTCTTCTATAGTTGAAATAGGTGTGGGATCAGGATGAACTGTTTATCCGCCTTTAGCATCTATTGTTGGTCATAATGGAAGATCAGTAGACTTTGCTATTTTTTCTTTACATTTAGCTGGGGCATCTTCTATTATAGGAGCTATTAATTTTATTTCTACAGTAGTAAATATACGTTCTATTGGAATAACTATAGATAAAATCCCATTATTTGTTTGATCAGTAATTATTACTGCTGTTTTATTATTATTGTCTTTACCTGTGTTAGCAGGTGCAATTACTATATTGTTAACTGATCGTAATTTTAATACTTCTTTCTTTGACCCAGCAGGAGGAGGAGATCCTATTTTATTTCAACATTTGTTTTGATTTTTTGG
>065.2
CCTCGAATAAATAATTTAAGTTTTTGGTTGCTTCCACCCTCATTAATATTATTATTTGTTTCTTCTATAGTTGAAATAGGTGTGGGATCAGGATGAACTGTTTATCCGCCTTTAGCATCTATTGTTGGTCATAATGGAAGATCAGTAGACTTTGCTATTTTTTCTTTACATTTAGCTGGGGCTTCTTCTATTATAGGAGCTATTAATTTTATTTCTACAGTAGTAAATATACGTTCTATTGGAATAACTATAGATAAAATCCCATTATTTGTTTGATCAGTAATTATTACTGCTGTTTTATTATTATTGTCTTTACCTGTGTTAGCAGGTGCAATTACTATATTGTTAACTGATCGTAATTTTAATACTTCTTTCTTTGACCCAGCAGGAGGAGGAGATCCTATTTTATTTCAACATTTGTTTTGATTTTTTGG
>065.3
CCTCGAATAAATAATTTAAGTTTTTGGTTGCTTCCACCCTCATTAATATTATTATTTGTTTCTTCTATAGTTGAAATAGGTGTGGGATCAGGATGAACTGTTTATCCGCCTTTAGCATCTATTGTTGGTCATAATGGAAGATCAGTAGATTTTGCTATTTTTTCTTTACATTTAGCTGGGGCTTCTTCTATTATAGGAGCTATTAATTTTATTTCTACAGTAGTAAATATACGTTCTATTGGAATAACTATAGATAAAATTCCATTATTTGTTTGATCAGTAATTATTACTGCTGTTTTATTATTATTGTCTTTACCTGTGTTAGCAGGTGCAATTACTATATTGTTAACTGATCGTAATTTTAATACTTCTTTCTTTGACCCAGCAGGAGGAGGAGATCCTATTTTATTTCAACATTTGTTTTGATTTTTTGG
>067.1
CCTCGTATAAATAATTTAAGATTTTGATTATTACCTCCTTCTTTAATGTTATTATTTATTTCTTCTATAGTTGAAATAGGTGTTGGGGCTGGATGAACTATTTATCCGCCTTTAGCATCTGTAGTTGGACATGGTGGAAGATCTGTAGATTTTGCTATTTTTTCTTTACATTTGGCTGGTGCTTCATCTATTATAGGAGCTATTAATTTTATTTCTACTATTATTWATATACGTTCGTTAGGAATATCTATAGATAAGATTTCTTTATTTGTTTGATCTGTAATTATTACTGCTGTTTTATTACTATTATCTTTACCAGTTTTAGCTGGTGCTATTACTATATTGTTAACTGATCGAAATTTTAATACTTCATTTTTTGACCCTGCGGGGGGAGGTGATCCTATTTTATTTCAACATTTATTTTGATTTTTTGG
>069.1
CCTCGTATAANTAATTTAAGATTTTGATTATTACCACCGTCATTAATATTTTTATTTATTTCATCTTTGTCGGAAATGGGAGTTGGAGCTGGGTGAACTGTTTATCCTCCTTTAGCATCTATTATTGGACATAATGGAAGATCTGTTGATTTTGCGATTTTTTCTTTGCATTTAGCGGGTGCTTCTTCTATTATAGGAGCTGTAAATTTTATTTCTACTATTATTAATATACGGTCTATAGGAGTTAGTTTAGATAAAATATCATTATTTGTATGATCTGTGTTTATTACAGCGGTATTATTATTATTGTCTTTACCAGTATTAGCTGGTGCTATTACGATATTATTAACTGATCGTAATTTTAATACTTCTTTTTTTGACCCAGCAGGAGGAGGGGATCCTATTTTATTTCAACATTTATTTTGATTTTTTGG
>069.2
-CCTCGTATAATAATTTAAGATTTTGATTATTACCACCGTCATTAATATTTTTATTTATTTCATCTTTGTCGGAAATGGGAGTTGGAGCTGGGTGAACTGTTTATCCTCCTTTAGCATCTATTATTGGGCATAATGGAAGATCTGTTGATTTTGCGATTTTTTCTTTGCATTTAGCGGGTGCTTCTTCTATTATAGGAGCTGTAAATTTTATTTCTACTATTATTAATATACGGTCTATAGGAGTTAGTTTAGATAAAATATCATTATTTGTATGATCTGTGTTTATTACAGCGGTATTATTATTATTGTCTTTACCAGTATTAGCTGGTGCTATTACGATATTATTAACTGATCGTAATTTTAATACTTCTTTTTTTGACCCAGCAGGAGGAGGGGATCCTATTTTATTTCAACATTTATTTTGATTTTTTGG
>069.3
CCTCGTATAAATAATTTAAGATTTTGATTATTACCACCGTCATTAATATTTTTATTTATTTCATCTTTGTCGGAAATGGGAGTTGGAGCTGGGTGAACTGTTTATCCTCCTTTAGCATCTATTATTGGACATAATGGAAGATCTGTTGATTTTGCGATTTTTTCTTTGCATTTAGCGGGTGCTTCTTCTATTATAGGAGCTGTAAATTTTATTTCTACTATTATTAATATACGGTCTATAGGAGTTAGTTTAGATAAAATATCATTATTTGTATGATCTGTGTTTATTACAGCGGTATTATTATTATTGTCTTTACCAGTATTAGCTGGTGCTATTACGATATTATTAACTGATCGTAATTTTAATACTTCTTTTTTTGACCCAGCAGGAGGAGGGGATCCTATTTTATTTCAACATTTATTTTGATTTTTTGG
>074.1
CCTCGAATAAATAATTTAAGATTTTGATTATTACCTCCTTCTTTAATATTATTATTTATTTCTTCTATAGTTGAAATAGGTGTTGGGGCTGGATGAACTGTTTATCCACCATTAGCATCTGTTGTTGGTCATGGTGGAAGTTCTGTTGATTTTGCTATTTTTTCTTTACATTTGGCTGGTGCTTCTTCTATTATAGGGGCTATTAATTTTATTTCAACTATTATTAATATACGGTCGGTAGGAATTTCTATAGATAAAATTTCTTTATTTGTTTGGTCTGTTATTATTACTGCTGTATTATTATTATTATCTTTACCTGTTTTAGCAGGTGCAATTACAATATTATTAACTGATCGAAATTTTAATACTTCTTTTTTTGATCCTGCAGGAGGGGGAGATCCTATTTTATTTCAACATTTGTTTTGATTTTTTGG
>077.1
CCTCGAATAAATAATTTGAGATTTTGATTGTTACCTCCTTCATTAATATTATTATTTATTTCGTCCATGGTTGAGATAGGAGTAGGGGCCGGTTGAACTGTTTATCCTCCTTTAGCTTCTGTTGTAGGACATAGCGGAAGATCTGTGGATTTTGCTATTTTTTCTTTACATTTAGCTGGTGCTTCTTCTATTATAGGAGCAATTAATTTTATTTCAACTATTATTAATATACGGTCTGTTGGGATATCCTTAGATAAGATTCCTTTGTTTGTTTGATCTGTAATTATTACGGCTGTTTTATTGCTACTATCTTTACCTGTATTAGCAGGTGCTATTACAATATTATTAACAGATCGGAATTTTAATACTTCTTTTTTTGACCCTGCAGGAGGAGGAGATCCTATTTTATTTCAACACTTATTTTGATTTTTTGG
>078.1
CCTCGAATAAATAATTTAAGTTTTTGATTATTACCTCCTTCTCTYATATTATTATTTATTTCATCTATAGTAGAAATAGGAGTTGGTTCAGGTTGAACAGTATATCCTCCTTTGGCTTCAACTATAGGTCATGGAGGTAGATCTGTAGATTTTGTTATTTTTTCTTTACATTTGGCTGGAGCTTCATCTATTATAGGGGCTATTAATTTTATTTCTACTGTTATTAATATACGATCTATTGGAATATCTTTAGATAAAACTCCTTTATTTGTGTGGTCTGTAGTTATTACAGCTGTACTTTTACTATTATCATTACCTGTATTAGCGGGTGCTATTACTATATTATTAACTGATCGAAATTTTAATACATCTTTTTTTGACCCAGCTGGTGGTGGGGATCCTATTTTATTTCAACATTTATTTTGATTTTTTGG
>078.2
CCTCGTATAAATAATTTAAGATTTTGATTATTACCTCCTTCTTTAATATTATTATTTATTTCTTCTATAGTTGAAATAGGTGTTGGGGCTGGATGAACTGTTTATCCACCGTTAGCTTCTGTTGTTGGTCATGGTGGAAGTTCTGTTGATTTTGCTATTTTTTCTTTACATTTAGCTGGTGCTTCTTCTATTATAGGAGCTATTAATTTTATTTCTACTATTATTAATATACGATCTGTAGGAATTTCAATAGATAAAATTTCTTTATTTGTTTGATCTGTAATTATTACTGCTGTATTATTATTATTATCATTACCTGTTTTAGCGGGTGCTATTACTATATTATTAACTGACCGAAATTTTAATACTTCTTTTTTTGATCCTGCAGGAGGAGGAGATCCTATTTTATTTCAACATTTATTTTGGTTTTTTGG
>080.1
CCTCGAATAAATAATTTGAGATTTTGATTATTACCACCTTCTTTAATATTATTATTTATTTCGTCTATAGCTGAAATAGGGGTAGGAGCAGGATGAACTGTATATCCACCTTTAGCATCCATTATAGGTCATAATGGGAGTTCTGTTGATTTTGCTATCTTTTCTTTACATTTAGCGGGAGCTTCATCTATTATAGGAGCTATTAATTTTATTACTACAATTATTAATATGCGTTCAGTAGGAATATCTATGGATAAAATTTCTTTATTTGTTTGATCTGTAATGATTACTGCTGTTTTACTATTATTATCTTTACCTGTATTGGCAGGTGCTATTACAATATTATTGACTGATCGAAATTTTAATACTTCTTTTTTTGACCCTGCTGGGGGAGGTGATCCAATTTTATTTCAACACTTGTTTTGATTTTTTGG
>080.2
CCTCGAATAAATAATTTGAGATTTTGATTATTACCACCTTCTTTAATATTATTATTTATTTCGTCTATAGCTGAAATAGGAGTGGGAGCAGGATGAACTGTATACCCACCTTTAGCATCCATTATAGGTCATAATGGGAGTTCTGTTGATTTTGCTATCTTTTCTTTACATTTAGCGGGAGCTTCCTCTATTATAGGAGCTATTAATTTTATTACTACAATTATTAATATACGTTCAGTAGGTATATCTATGGATAAAATTTCTTTATTTGTTTGATCTGTAATGATTACTGCTGTTTTGCTATTATTATCGTTACCTGTATTGGCAGGTGCTATTACAATATTATTGACTGATCGAAATTTTAATACTTCTTTTTTTGATCCTGCTGGAGGAGGTGATCCAATTTTATTTCAACACTTGTTTTGATTTTTTGG
>080.3
CCTCGAATAAATAATTTGAGATTTTGATTATTACCACCTTCTTTAATATTATTATTTATTTCGTCTATAGCTGAAATAGGAGTGGGAGCAGGATGAACTGTATACCCACCTTTAGCATCCATTATAGGTCATAATGGGAGTTCTGTTGATTTTGCTATCTTTTCTTTACATTTAGCGGGAGCTTCCTCTATTATAGGAGCTATTAATTTTATTACTACAATTATTAATATACGTTCAGTAGGTATATCTATGGATAAAATTTCTTTATTTGTTTGATCTGTAATGATTACTGCTGTTTTGCTATTATTATCGTTACCTGTATTGGCAGGTGCTATTACAATATTATTGACTGATCGAAATTTTAATACTTCTTTTTTTGATCCTGCTGGAGGAGGTGATCCAATTTTATTTCAACACTTGTTTTGATTTTTTGG
>081.1
CCTCGAATAAATAATTTAAGTTTTTGATTATTACCTCCTTCTTTATTATTATTGTTCATTTCTTCTATAGTAGAAATAGGAGTAGGTGCTGGATGAACAGTATATCCACCTTTAGCTTCAGTAGTTGGACATGGTGGAAGATCCGTTGATTTTGCTATTTTTTCTTTACATTTGGCTGGTGCTTCTTCAATTATAGGAGCTATTAATTTTATTTCAACTATTATTAATATACGTTCTGTAGGAGTGTCTATAGATAAAATTTCTTTATTTGTATGATCTGTAATTATTACTGCTATTTTATTATTATTATCGTTACCTGTATTAGCTGGTGCTATTACAATATTATTAACAGATCGAAATTTTAATACTTCTTTTTTTGATCCAGCAGGGGGAGGAGATCCTATTTTATTTCAACATTTATTTTGATTTTTTGG
>082.1
CCTCGTATAAATAATTTAAGTTTTTGATTATTACCCCCTTCATTATTATTATTGTTTATTTCTTCTATAGTGGAGATGGGAGTTGGGGCTGGATGGACTGTTTATCCTCCATTGGCTTCTGTTATAGGACATAGCGGAAGTTCAGTTGATTTTGCTATTTTTTCTTTACATTTAGCTGGAGCTTCTTCTATTATAGGAGCTATTAATTTTATTTCTACTGTTATTAATATACGATCTATTGGTATATCTATGGATAAAATTTCTTTGTTTGTTTGATCAGTAGTTATTACGGCTGTTTTATTATTATTATCATTACCTGTATTAGCAGGTGCTATTACTATATTGTTAACAGATCGAAATTTTAATACTTCTTTTTTTGATCCAGCAGGAGGTGGTGATCCTATTTTATTTCAGCATTTGTTCTGATTTTTTGG
>082.2
CCTCGTATGAATAATTTAAGTTTTTGATTATTACCTCCTTCTTTAATATTATTATTTATTTCTTCTATAGTAGAAATAGGTGTTGGAGCAGGTTGAACTGTATATCCCCCATTAGCTTCTGTTATGGGTCATGGTGGAAGTTCGGTGGATTTTGCTATTTTTTCTTTGCATTTAGCTGGGGCTTCTTCTATTATAGGGGCTATTAATTTTATTTCTACAGTTATTAATATGCGATCTATTGGAATATCTATAGATAAGATTTCTTTGTTTGTTTGGTCTGTAGTTATTACGGCTGTTTTATTATTATTATCTTTGCCAGTGTTAGCTGGGGCTATTACTATGTTGTTAACAGATCGTAATTTTAATACTTCTTTTTTTGATCCGGCAGGAGGTGGGGATCCTATTTTGTTTCAGCATTTATTTTGATTTTTTGG
>082.3
CCTCGTATAAATAATTTAAGTTTTTGATTATTACCCCCTTCATTATTATTATTGTTTATTTCTTCTATAGTGGAGATGGGAGTTGGGGCTGGATGGACTGTTTATCCTCCATTGGCTTCTGTTATAGGACATAGCGGAAGTTCAGTTGATTTTGCTATTTTTTCTTTACATTTAGCTGGAGCTTCTTCTATTATAGGAGCTATTAATTTTATTTCTACTGTTATTAATATACGATCTATTGGTATATCTATGGATAAAATTTCTTTGTTTGTTTGATCAGTAGTTATTACGGCTGTTTTATTATTATTATCATTACCTGTATTAGCAGGTGCTATTACTATATTGTTAACAGATCGAAATTTTAATACTTCTTTTTTTGATCCAGCAGGAGGTGGNGATCCNATTTTATTTCAGCATTTGTTCTGATTTTTTGG
>083.1
CCTCGAATAAATAATTTGAGTTTTTGATTACTTCCTCCTTCTTTATTATTATTGTTTATTTCTTCTTTATCTGAGATAGGTGTAGGAGCAGGATGAACAGTTTATCCGCCTTTGGCTTCTACTATTGGGCATAGTGGAAGCTCAGTAGATTTTGCAATTTTTTCATTACATTTAGCTGGTGCTTCCTCTATTATGGGTGCTATTAATTTTATTTCAACTGTTATTAATATACGAGTTATTGGAATATCTATAGATAAAATTCCACTATTTGTGTGATCTGTAGTTATTACAGCGGTTCTATTATTATTATCTCTTCCGGTGTTAGCTGGTGCTATTACTATATTGTTAACTGATCGAAATTTTAATACTTCTTTTTTTGATCCGGCAGGTGGGGGAGATCCAATTTTGTTTCAACATTTATTTTGATTTTTTGG
>083.2
CCTCGAATAAATAATTTGAGTTTTTGATTACTTCCTCCTTCTTTATTATTATTGTTTATTTCTTCTTTATCTGAGATAGGTGTAGGAGCAGGATGAACAGTTTATCCGCCTTTGGCTTCTACTATTGGGCATAGTGGAAGCTCAGTAGATTTTGCAATTTTTTCATTACATTTAGCTGGTGCTTCCTCTATTATGGGTGCTATTAATTTTATTTCAACTGTTATTAATATACGAGTTATTGGAATATCTATAGATAAAATTCCACTATTTGTGTGATCTGTAGTTATTACAGCGGTTCTATTATTATTATCTCTTCCGGTGTTAGCTGGTGCTATTACTATATTGTTAACTGATCGAAATTTTAATACTTCTTTTTTTGATCCGGCAGGTGGGGGAGATCCAATTTTGTTTCAACATTTATTTTGATTTTTTGG
>083.3
CCTCGAATAAATAATTTGAGTTTTTGATTACTTCCTCCTTCTTTATTATTATTGTTTATTTCTTCTTTATCTGAGATAGGTGTAGGAGCAGGATGAACAGTTTATCCGCCTTTGGCTTCTACTATTGGGCATAGTGGAAGCTCAGTAGATTTTGCAATTTTTTCATTACATTTAGCTGGTGCTTCCTCTATTATGGGTGCTATTAATTTTATTTCAACTGTTATTAATATACGAGTTATTGGAATATCTATAGATAAAATTCCACTATTTGTGTGATCTGTAGTTATTACAGCGGTTCTATTATTATTATCTCTTCCGGTGTTAGCTGGTGCTATTACTATATTGTTAACTGATCGAAATTTTAATACTTCTTTTTTTGATCCGGCAGGTGGGGGAGATCCAATTTTGTTTCAACATTTATTTTGATTTTTTGG
>086.1
CCTCGAATAAATAATTTAAGATTTTGATTATTACCTCCTTCTTTAATATTATTATTTATTTCTTCTATAGTTGAAATAGGTGTTGGGGCTGGATGAACTGTTTATCCACCATTAGCATCTGTTGTTGGTCATGGTGGAAGTTCTGTTGATTTTGCTATTTTTTCTTTACATTTGGCTGGTGCTTCTTCTATTATAGGGGCTATTAATTTTATTTCAACTATTATTAATATACGGTCGGTAGGAATTTCTATGGATAAAATTTCTTTATTTGTTTGGTCTGTTATTATTACTGCTGTATTATTATTATTATCTTTACCTGTTTTAGCAGGTGCAATTACAATATTATTAACTGATCGAAATTTTAATACTTCTTTTTTTGATCCTGCAGGAGGGGGAGATCCTATTTTATTTCAACATTTGTTTTGATTTTTTGG
>086.2
CCTCGAATAAATAATTTAAGATTTTGATTATTACCTCCTTCTTTAATATTATTATTTATTTCTTCTATAGTTGAAATAGGTGTTGGGGCTGGATGAACTGTTTATCCACCATTAGCATCTGTTGTTGGTCATGGTGGAAGTTCTGTTGATTTTGCTATTTTTTCTTTACATTTGGCTGGTGCTTCTTCTATTATAGGGGCTATTAATTTTATTTCAACTATTATTAATATACGGTCGGTAGGAATTTCTATGGATAAAATTTCTTTATTTGTTTGGTCTGTTATTATTACTGCTGTATTATTATTATTATCTTTACCTGTTTTAGCAGGTGCAATTACAATATTATTAACTGATCGAAATTTTAATACTTCTTTTTTTGATCCTGCAGGAGGGGGAGATCCTATTTTATTTCAACATTTGTTTTGATTTTTTGG
>086.3
CCTCGAATAAATAATTTAAGATTTTGATTATTACCTCCTTCTTTAATATTATTATTTATTTCTTCTATAGTTGAAATAGGTGTTGGGGCTGGATGAACTGTTTATCCACCATTAGCATCTGTTGTTGGTCATGGTGGAAGTTCTGTTGATTTTGCTATTTTTTCTTTACATTTGGCTGGTGCTTCTTCTATTATAGGGGCTATTAATTTTATTTCAACTATTATTAATATACGGTCGGTAGGAATTTCTATGGATAAAATTTCTTTATTTGTTTGGTCTGTTATTATTACTGCTGTATTATTATTATTATCTTTACCTGTTTTAGCAGGTGCAATTACAATATTATTAACTGATCGAAATTTTAATACTTCTTTTTTTGATCCTGCAGGAGGGGGAGATCCTATTTTATTTCAACATTTGTTTTGATTTTTTGG
>087.1
CCTCGTATAAATAATTTAAGATTTTGATTATTACCTCCTTCTTTATTTTTATTATTTATTTCTTCTATAGCTGAAATAGGAGTAGGGGCTGGTTGAACAGTTTATCCTCCTTTAGCTTCTATTGTAGGACATAATGGGAGTTCTGTTGATTTTGCTATTTTTTCTTTACATTTAGCTGGTGCTTCTTCTATTATAGGTGCTATTAATTTTATTTCTACGGTAATTAATATACGTTCTATTGGTATAAGATTAGATAAGGTTCCTTTATTTGTATGATCTGTAATTATTACTGCGGTATTATTATTATTATCTTTACCTGTGTTAGCAGGAGCTATTACTATACTTTTAACTGATCGTAATTTTAATACTTCTTTTTTTGATCCTGCAGGAGGAGGAGATCCAATTTTATTTCAACATTTATTTTGATTTTTTGG
>087.2
CCTCGTATAAATAATTTAAGATTTTGATTATTACCTCCTTCTTTATTTCTATTATTTATTTCTTCTATAGCTGAAATAGGAGTAGGGGCTGGTTGAACAGTTTATCCTCCTTTAGCTTCTATTGTAGGACATAATGGGAGTTCTGTTGATTTTGCTATTTTTTCTTTACATTTAGCTGGTGCTTCTTCTATTATAGGTGCTATTAATTTTATTTCTACGGTAATTAATATACGTTCTATTGGTATAAGATTAGATAAGGTTCCTTTATTTGTATGATCTGTAATTATTACTGCAGTATTGTTATTATTATCTTTACCTGTGTTAGCAGGTGCTATTACTATACTTTTAACTGATCGTAATTTTAATACTTCTTTTTTTGATCCTGCAGGAGGAGGAGATCCAATTTTATTTCAACATTTATTTTGATTTTTTGG
>087.3
CCTCGTATAAATAATTTAAGATTTTGATTATTACCTCCTTCTTTATTTCTATTATTTATTTCTTCTATAGCTGAAATAGGAGTAGGGGCTGGTTGAACAGTTTATCCTCCTTTAGCTTCTATTGTAGGACATAATGGGAGTTCTGTTGATTTTGCTATTTTTTCTTTACATTTAGCTGGTGCTTCTTCTATTATAGGTGCTATTAATTTTATTTCTACGGTAATTAATATACGTTCTATTGGTATAAGATTAGATAAGGTTCCTTTATTTGTATGATCTGTAATTATTACTGCAGTATTGTTATTATTATCTTTACCTGTGTTAGCAGGAGCTATTACTATACTTTTAACTGATCGTAATTTTAATACTTCTTTTTTTGATCCTGCAGGAGGAGGAGATCCAATTTTATTTCAACATTTATTTTGATTTTTTGG
>090.1
CCTCGTATAAATAATTTAAGTTTTTGATTATTACCCCCTTCTTTGTTATTATTATTTATTTCATCTATAGTAGAAATAGGGGTAGGAGCTGGGTGAACTGTATATCCTCCTTTAGCTTCTCTTATTGGGCATAATGGAAGTTCTGTTGATTTTGCTATTTTTTCTTTACATTTAGCAGGGGCTTCTTCTATTATAGGTGCTATTAATTTTATTTCTACTGTTATTAACATACGTTCTATTGGAATAAGATTTGATAAGATTCCTTTGTTTGTTTGGTCAGTATTAATTACTGCTGTTTTATTATTGTTATCATTACCAGTGTTAGCCGGTGCTATTACCATATTATTGACAGATCGAAATTTTAATACTTCATTTTTTGATCCTGCTGGGGGTGGTGATCCTATTTTATTTCAACATTTGTTTTGGTTCTTTGG
>090.2
CCTCGTATGAATAATTTAAGTTTTTGATTGCTTCCACCTTCTTTATTATTATTATTTATTTCTTCTATAGTAGAAATAGGAGTAGGAGCGGGGTGAACTGTATATCCTCCTTTGGCGTCTCTTATTGGACATAATGGGAGATCTGTTGATTTTGCTATTTTTTCTTTACATTTAGCTGGTGCTTCTTCTATTATAGGTGCTATTAATTTTATCTCTACTGTTATTAATATACGATCTATTGGAATAAGATTTGATAAGGTTCCTTTATTTGTCTGATCAGTTTTAATTACTGCTGTTTTATTATTATTATCGTTACCAGTATTAGCTGGTGCTATTACCATATTATTAACAGATCGGAATTTCAATACTTCTTTTTTTGATCCTGCTGGAGGAGGTGATCCTATTTTATTTCAACATTTATTTTGATTTTTTGG
>091.1
CCTCGTATAAATAATTTAAGATTTTGATTATTACCTCCTTCTTTAATATTATTATTTATTTCTTCTATGGTTGAAATAGGTGTTGGGGCTGGATGAACTGTTTATCCACCGTTAGCTTCTGTTGTTGGTCATGGTGGAAGTTCTGTTGATTTTGCTATTTTTTCTTTACATTTAGCTGGAGCTTCTTCTATTATAGGAGCTATTAATTTTATTTCTACTATTATTAATATACGATCTGTAGGAATTTCAATAGATAAAATTTCTTTATTTGTTTGATCTGTAATTATTACTGCTGTATTATTATTATTATCATTACCTGTTTTAGCGGGTGCTATTACTATATTATTAACTGACCGAAATTTTAATACTTCTTTTTTTGATCCTGCAGGAGGAGGAGATCCTATTTTATTTCAACATTTATTTTGGTTTTTTGG
>092.1
CCTCGAATAAATAATTTAAGTTTTTGATTACTTCCCCCATCTTTATTATTATTATTTATTTCTTCTTTATCTGAAATAGGTGTTGGAGCAGGATGAACTGTATATCCTCCTTTAGCTTCTATTATAGGGCATAATGGAAGCTCTGTTGATTTTGCAATTTTTTCATTACACTTAGCTGGAGCTTCTTCTATTATGGGAGCTATTAATTTTATTTCTACTGTTATTAATATGCGATCTATTGGTATATCTATGGATAAAATTCCATTATTTGTTTGGTCTGTAGTTATTACGGCAGTATTATTATTATTGTCATTACCTGTATTAGCTGGTGCTATTACTATACTTCTGACTGATCGAAATTTTAATACTTCTTTTTTTGATCCAGCAGGTGGGGGAGATCCTATTTTATTTCAACATTTGTTTTGATTTTTTGG
>092.2
CCTCGAATAAATAATTTAAGTTTTTGATTACTTCCCCCATCTTTATTATTATTATTTATTTCTTCTTTATCTGAAATAGGTGTTGGAGCAGGATGAACTGTATATCCTCCTTTAGCTTCTATTATAGGGCATAATGGAAGCTCTGTTGATTTTGCAATTTTTTCATTACACTTAGCTGGAGCTTCTTCTATTATGGGAGCTATTAATTTTATTTCTACTGTTATTAATATGCGATCTATTGGTATATCTATGGATAAAATTCCATTATTTGTTTGGTCTGTAGTTATTACGGCAGTATTATTATTATTATCATTACCTGTATTAGCTGGCGCTATTACTATACTTCTGACTGATCGAAATTTTAATACTTCTTTTTTTGATCCAGCAGGTGGAGGAGATCCTATTTTATTTCAACATTTGTTTTGATTTTTTGG
>100.2
CCTCGTATAAATAATTTGAGATTTTGGTTATTACCTCCTTCTTTAATATTATTATTTATTTCTTCTATAATTGAAATAGGAGTAGGAGCGGGTTGAACAGTTTATCCTCCTTTGGCTTCCATTATTGGTCATAATGGAAGCTCGGTTGATTTTGCAATTTTTTCTTTACATTTAGCGGGTGCTTCTTCTATTATAGGTGCTATTAATTTTATTTCTACTGTTATTAATATACGATCAGTTAGAATATCTATAGATAAGGTTTCTTTATTTGTTTGGTCTGTAATTATTACAGCTGTATTATTATTATTGTCTTTACCTGTTTTAGCAGGAGCTATTACTATATTGTTAACGGATCGAAATTTTAATACTTCTTTTTTTGACCCTGCTGGAGGGGGGGATCCAATTTTATTTCAACATTTGTTTTGATTTTTTGG
>102.1
CCTCGAATAAATAATTTGAGTTTTTGATTATTACCTCCTTCTTTAATTTTATTATTTATATCTTCTATAGTGGAAATAGGAGTAGGAGCTGGATGAACAGTTTATCCTCCTTTAGCTTCTGTTGTTGGACATAATGGTGGATCGGTAGATTTTGCTATTTTTTCTTTACATTTAGCAGGAGCTTCTTCTATTATAGGGGCTATTAATTTTATTTCTACTGTAATTAATATACGTTCTATTGGGATATCTTTAGATAAAATTACTTTATTTGTATGATCTGTAATTATTACAGCTGTTTTATTATTATTATCTCTTCCAGTTTTAGCTGGGGCTATTACAATATTGTTAACTGATCGAAATTTTAATACATCTTTCTTTGATCCAGCAGGAGGAGGAGATCCTATTTTATTTCAACATTTATTTTGATTTTTTGG
>104.1
CCTCGAATAAATAATTTAAGTTTTTGATTATTACCTCCTTCTCTTATATTATTATTTATTTCATCTATAGTAGAAATAGGAGTTGGTTCAGGTTGAACAGTATATCCTCCTTTGGCTTCAACTATAGGTCATGGAGGTAGATCTGTAGATTTTGTTATTTTTTCTTTACATTTGGCTGGAGCTTCATCTATTATAGGGGCTATTAATTTTATTTCTACTGTTATTAATATACGATCTATTGGAATATCTTTAGATAAAACTCCTTTATTTGTGTGGTCTGTAGTTATTACAGCTGTACTTTTACTATTATCATTACCTGTATTAGCGGGTGCTATTACTATATTATTAACTGATCGAAATTTTAATACATCTTTTTTTGACCCAGCTGGTGGTGGGGATCCTATTTTATTTCAACATTTATTTTGATTTTTTGG
>104.2
CCTCGTATAAATAATTTAAGATTTTGATTATTACCTCCTTCTTTAATGTTATTATTTATTTCTTCTATAGTTGAAATAGGTGTTGGGGCTGGATGAACTATTTATCCGCCTTTAGCATCTGTAGTTGGACATGGTGGAAGATCTGTAGATTTTGCTATTTTTTCTTTACATTTGGCTGGTGCTTCATCTATTATAGGAGCTATTAATTTTATTTCTACTATTATTWATATACGTTCGTTAGGAATATCTATAGATAAGATTTCTTTATTTGTTTGATCTGTAATTATTACTGCTGTTTTATTACTATTATCTTTACCAGTTTTAGCTGGTGCTATTACTATATTGTTAACTGATCGAAATTTTAATACTTCATTTTTTGATCCTGCGGGGGGAGGTGATCCTATCTTATTTCAACATTTATTTTGATTTTTTGG
>109.1
CCTCGAATAAATAATTTAAGATTTTGGTTGTTACCTCCTTCTTTATTTTTATTATTTATTTCTTCTATAGCTGAAATGGGTGTAGGAGCTGGATGAACGGTATACCCTCCACTTGCTTCAATTGTTGGGCATAATGGTAGATCTGTTGATTTTGCAATTTTTTCTTTACATTTAGCAGGTGCTTCTTCTATTATAGGAGCTATTAATTTTATTTCAACTGTTATTAATATACGATCTGTTGGGATGAGACTGGATAAGGTTCCTCTATTTGTCTGATCTGTTGTAATTACTGCTGTTTTATTATTACTATCATTACCTGTATTAGCAGGTGCTATTACAATATTGTTAACTGATCGTAATTTTAACACTTCTTTTTTTGATCCTGCAGGAGGTGGTGATCCAATTTTATTTCAACATTTGTTTTGATTTTTTGG
