# Supplementary material for: Changes in diversity and community assembly of jumping spiders (Araneae: Salticidae) after rainforest conversion to rubber and oil palm plantations
Source: PeerJ. 2021 Mar 4;9:e11012. doi: 10.7717/peerj.11012 (PMC7937343; doi:10.7717/peerj.11012)
Supplement: Supplemental Information 12 [file peerj-09-11012-s012.zip › GTRIG_batch.nex]

	
	set autoclose=yes nowarn=yes;
	execute 28S_Alignment_NRI_NTI.nex;
	lset nst=6  rates=Invgamma;	
	Prset statefreqpr=dirichlet(1,1,1,1);
	mcmc swapfreq=1 nswaps=3 temp=0.8 ngen=2500000 nruns=2 nchains=4 samplefreq=250;
	sump;
	sump [burnin=2500];
	sumt [burnin=2500];
end;
